# Supplementary material for: Interactions between chaperone and energy storage networks during the evolution of Legionella pneumophila under heat shock
Source: PeerJ. 2024 Apr 30;12:e17197. doi: 10.7717/peerj.17197 (PMC11067923; doi:10.7717/peerj.17197)
Supplement: Supplemental Information 9 — Survival curves of indicated bacterial strains over exposure to 55 degrees for between 0 and 30 minutes [file peerj-12-17197-s009.csv]

Strain	Time	T Repl.	B Repl.	CFU/mL
KS79	0	1	03-Apr	60000000
KS79	0	2	03-Apr	70000000
KS79	10	1	03-Apr	10000000
KS79	10	2	03-Apr	4000000
KS79	20	1	03-Apr	13000
KS79	20	2	03-Apr	9000
KS79	30	1	03-Apr	300
KS79	30	2	03-Apr	1
KS79	0	1	17-Apr	120000000
KS79	0	2	17-Apr	220000000
KS79	10	1	17-Apr	180000000
KS79	10	2	17-Apr	140000000
KS79	20	1	17-Apr	22000000
KS79	20	2	17-Apr	20000000
KS79	30	1	17-Apr	1000000
KS79	30	2	17-Apr	1400000
KS79	0	1	22-Jul	30000000
KS79	0	2	22-Jul	80000000
KS79	10	1	22-Jul	3000000
KS79	10	2	22-Jul	8000000
KS79	20	1	22-Jul	160000
KS79	20	2	22-Jul	240000
KS79	30	1	22-Jul	30000
KS79	30	2	22-Jul	70000
KS79	0	1	28-Jul	150000000
KS79	0	2	28-Jul	90000000
KS79	10	1	28-Jul	10000000
KS79	10	2	28-Jul	14000000
KS79	20	1	28-Jul	70000
KS79	20	2	28-Jul	60000
KS79	30	1	28-Jul	1200
KS79	30	2	28-Jul	1100
SPF697	0	1	03-Apr	100000000
SPF697	0	2	03-Apr	130000000
SPF697	10	1	03-Apr	22000000
SPF697	10	2	03-Apr	19000000
SPF697	20	1	03-Apr	2200000
SPF697	20	2	03-Apr	1700000
SPF697	30	1	03-Apr	600000
SPF697	30	2	03-Apr	300000
SPF697	0	1	17-Apr	220000000
SPF697	0	2	17-Apr	150000000
SPF697	10	1	17-Apr	60000000
SPF697	10	2	17-Apr	50000000
SPF697	20	1	17-Apr	7000000
SPF697	20	2	17-Apr	8000000
SPF697	30	1	17-Apr	1700000
SPF697	30	2	17-Apr	2100000
SPF697	0	1	22-Jul	16000000
SPF697	0	2	22-Jul	18000000
SPF697	10	1	22-Jul	2400000
SPF697	10	2	22-Jul	1100000
SPF697	20	1	22-Jul	300000
SPF697	20	2	22-Jul	200000
SPF697	30	1	22-Jul	40000
SPF697	30	2	22-Jul	20000
SPF697	0	1	28-Jul	50000000
SPF697	0	2	28-Jul	40000000
SPF697	10	1	28-Jul	11000000
SPF697	10	2	28-Jul	5000000
SPF697	20	1	28-Jul	400000
SPF697	20	2	28-Jul	500000
SPF697	30	1	28-Jul	30000
SPF697	30	2	28-Jul	30000
SPF698	0	1	03-Apr	30000000
SPF698	0	2	03-Apr	40000000
SPF698	10	1	03-Apr	6000000
SPF698	10	2	03-Apr	5000000
SPF698	20	1	03-Apr	90000
SPF698	20	2	03-Apr	130000
SPF698	30	1	03-Apr	5000
SPF698	30	2	03-Apr	8000
SPF698	0	1	17-Apr	50000000
SPF698	0	2	17-Apr	70000000
SPF698	10	1	17-Apr	50000000
SPF698	10	2	17-Apr	40000000
SPF698	20	1	17-Apr	6000000
SPF698	20	2	17-Apr	3000000
SPF698	30	1	17-Apr	5000000
SPF698	30	2	17-Apr	3000000
SPF698	0	1	22-Jul	18000000
SPF698	0	2	22-Jul	12000000
SPF698	10	1	22-Jul	100000
SPF698	10	2	22-Jul	500000
SPF698	20	1	22-Jul	400000
SPF698	20	2	22-Jul	700000
SPF698	30	1	22-Jul	70000
SPF698	30	2	22-Jul	60000
SPF698	0	1	28-Jul	11000000
SPF698	0	2	28-Jul	5000000
SPF698	10	1	28-Jul	1800000
SPF698	10	2	28-Jul	1500000
SPF698	20	1	28-Jul	300000
SPF698	20	2	28-Jul	300000
SPF698	30	1	28-Jul	50000
SPF698	30	2	28-Jul	80000
SPF714	0	1	03-Apr	30000000
SPF714	0	2	03-Apr	60000000
SPF714	10	1	03-Apr	4000000
SPF714	10	2	03-Apr	6000000
SPF714	20	1	03-Apr	150000
SPF714	20	2	03-Apr	170000
SPF714	30	1	03-Apr	19000
SPF714	30	2	03-Apr	22000
SPF714	0	1	17-Apr	140000000
SPF714	0	2	17-Apr	90000000
SPF714	10	1	17-Apr	60000000
SPF714	10	2	17-Apr	70000000
SPF714	20	1	17-Apr	10000000
SPF714	20	2	17-Apr	7000000
SPF714	30	1	17-Apr	700000
SPF714	30	2	17-Apr	900000
SPF714	0	1	22-Jul	20000000
SPF714	0	2	22-Jul	30000000
SPF714	10	1	22-Jul	4000000
SPF714	10	2	22-Jul	3000000
SPF714	20	1	22-Jul	200000
SPF714	20	2	22-Jul	200000
SPF714	30	1	22-Jul	80000
SPF714	30	2	22-Jul	80000
SPF714	0	1	28-Jul	90000000
SPF714	0	2	28-Jul	20000000
SPF714	10	1	28-Jul	10000000
SPF714	10	2	28-Jul	5000000
SPF714	20	1	28-Jul	220000
SPF714	20	2	28-Jul	90000
SPF714	30	1	28-Jul	5000
SPF714	30	2	28-Jul	7000
T1	0	1	03-Apr	160000000
T1	0	2	03-Apr	200000000
T1	10	1	03-Apr	180000000
T1	10	2	03-Apr	140000000
T1	20	1	03-Apr	150000000
T1	20	2	03-Apr	130000000
T1	30	1	03-Apr	130000000
T1	30	2	03-Apr	90000000
T1	0	1	17-Apr	140000000
T1	0	2	17-Apr	220000000
T1	10	1	17-Apr	200000000
T1	10	2	17-Apr	180000000
T1	20	1	17-Apr	130000000
T1	20	2	17-Apr	180000000
T1	30	1	17-Apr	110000000
T1	30	2	17-Apr	60000000
T1	0	1	22-Jul	20000000
T1	0	2	22-Jul	20000000
T1	10	1	22-Jul	20000000
T1	10	2	22-Jul	30000000
T1	20	1	22-Jul	6000000
T1	20	2	22-Jul	11000000
T1	30	1	22-Jul	4000000
T1	30	2	22-Jul	5000000
