# Supplementary material for: Interactions between chaperone and energy storage networks during the evolution of Legionella pneumophila under heat shock
Source: PeerJ. 2024 Apr 30;12:e17197. doi: 10.7717/peerj.17197 (PMC11067923; doi:10.7717/peerj.17197)
Supplement: Supplemental Information 10 — Survival curves of indicated bacterial strains over exposure to 55 degrees for between 0 and 30 minutes [file peerj-12-17197-s010.csv]

Strain	Time	T Repl.	B Repl.	CFU/mL
KS79	0	1	03-Apr	40000000
KS79	0	2	03-Apr	60000000
KS79	10	1	03-Apr	3000000
KS79	10	2	03-Apr	3000000
KS79	20	1	03-Apr	7000
KS79	20	2	03-Apr	4000
KS79	30	1	03-Apr	900
KS79	30	2	03-Apr	100
KS79	0	1	17-Apr	150000000
KS79	0	2	17-Apr	80000000
KS79	10	1	17-Apr	140000000
KS79	10	2	17-Apr	90000000
KS79	20	1	17-Apr	24000000
KS79	20	2	17-Apr	18000000
KS79	30	1	17-Apr	600000
KS79	30	2	17-Apr	800000
KS79	0	1	22-Jul	30000000
KS79	0	2	22-Jul	80000000
KS79	10	1	22-Jul	300000
KS79	10	2	22-Jul	800000
KS79	20	1	22-Jul	160000
KS79	20	2	22-Jul	24000
KS79	30	1	22-Jul	3000
KS79	30	2	22-Jul	7000
KS79	0	1	28-Jul	150000000
KS79	0	2	28-Jul	90000000
KS79	10	1	28-Jul	10000000
KS79	10	2	28-Jul	14000000
KS79	20	1	28-Jul	70000
KS79	20	2	28-Jul	60000
KS79	30	1	28-Jul	1200
KS79	30	2	28-Jul	1100
SPF605	0	1	03-Apr	80000000
SPF605	0	2	03-Apr	90000000
SPF605	10	1	03-Apr	100000000
SPF605	10	2	03-Apr	60000000
SPF605	20	1	03-Apr	11000000
SPF605	20	2	03-Apr	10000000
SPF605	30	1	03-Apr	1200000
SPF605	30	2	03-Apr	400000
SPF605	0	1	17-Apr	170000000
SPF605	0	2	17-Apr	120000000
SPF605	10	1	17-Apr	110000000
SPF605	10	2	17-Apr	120000000
SPF605	20	1	17-Apr	9000000
SPF605	20	2	17-Apr	4000000
SPF605	30	1	17-Apr	16000000
SPF605	30	2	17-Apr	6000000
SPF605	0	1	22-Jul	50000000
SPF605	0	2	22-Jul	30000000
SPF605	10	1	22-Jul	70000000
SPF605	10	2	22-Jul	30000000
SPF605	20	1	22-Jul	7000000
SPF605	20	2	22-Jul	10000000
SPF605	30	1	22-Jul	900000
SPF605	30	2	22-Jul	800000
SPF605	0	1	28-Jul	40000000
SPF605	0	2	28-Jul	20000000
SPF605	10	1	28-Jul	30000000
SPF605	10	2	28-Jul	30000000
SPF605	20	1	28-Jul	5000000
SPF605	20	2	28-Jul	5000000
SPF605	30	1	28-Jul	600000
SPF605	30	2	28-Jul	500000
SPF685	0	1	03-Apr	30000000
SPF685	0	2	03-Apr	30000000
SPF685	10	1	03-Apr	50000000
SPF685	10	2	03-Apr	80000000
SPF685	20	1	03-Apr	7000000
SPF685	20	2	03-Apr	6000000
SPF685	30	1	03-Apr	400000
SPF685	30	2	03-Apr	1300000
SPF685	0	1	17-Apr	80000000
SPF685	0	2	17-Apr	130000000
SPF685	10	1	17-Apr	150000000
SPF685	10	2	17-Apr	150000000
SPF685	20	1	17-Apr	110000000
SPF685	20	2	17-Apr	100000000
SPF685	30	1	17-Apr	26000000
SPF685	30	2	17-Apr	21000000
SPF685	0	1	22-Jul	30000000
SPF685	0	2	22-Jul	20000000
SPF685	10	1	22-Jul	30000000
SPF685	10	2	22-Jul	20000000
SPF685	20	1	22-Jul	5000000
SPF685	20	2	22-Jul	9000000
SPF685	30	1	22-Jul	1000000
SPF685	30	2	22-Jul	300000
SPF685	0	1	28-Jul	70000000
SPF685	0	2	28-Jul	50000000
SPF685	10	1	28-Jul	30000000
SPF685	10	2	28-Jul	30000000
SPF685	20	1	28-Jul	6000000
SPF685	20	2	28-Jul	3000000
SPF685	30	1	28-Jul	500000
SPF685	30	2	28-Jul	300000
SPF696	0	1	03-Apr	70000000
SPF696	0	2	03-Apr	80000000
SPF696	10	1	03-Apr	9000000
SPF696	10	2	03-Apr	15000000
SPF696	20	1	03-Apr	900000
SPF696	20	2	03-Apr	1100000
SPF696	30	1	03-Apr	60000
SPF696	30	2	03-Apr	80000
SPF696	0	1	17-Apr	120000000
SPF696	0	2	17-Apr	110000000
SPF696	10	1	17-Apr	90000000
SPF696	10	2	17-Apr	50000000
SPF696	20	1	17-Apr	5000000
SPF696	20	2	17-Apr	9000000
SPF696	30	1	17-Apr	1000000
SPF696	30	2	17-Apr	1300000
SPF696	0	1	22-Jul	24000000
SPF696	0	2	22-Jul	36000000
SPF696	10	1	22-Jul	4000000
SPF696	10	2	22-Jul	7000000
SPF696	20	1	22-Jul	100000
SPF696	20	2	22-Jul	200000
SPF696	30	1	22-Jul	90000
SPF696	30	2	22-Jul	90000
SPF696	0	1	28-Jul	80000000
SPF696	0	2	28-Jul	40000000
SPF696	10	1	28-Jul	12000000
SPF696	10	2	28-Jul	10000000
SPF696	20	1	28-Jul	1300000
SPF696	20	2	28-Jul	1000000
SPF696	30	1	28-Jul	60000
SPF696	30	2	28-Jul	70000
SPF701	0	1	03-Apr	50000000
SPF701	0	2	03-Apr	50000000
SPF701	10	1	03-Apr	14000000
SPF701	10	2	03-Apr	15000000
SPF701	20	1	03-Apr	160000
SPF701	20	2	03-Apr	110000
SPF701	30	1	03-Apr	8000
SPF701	30	2	03-Apr	13000
SPF701	0	1	17-Apr	110000000
SPF701	0	2	17-Apr	80000000
SPF701	10	1	17-Apr	6000000
SPF701	10	2	17-Apr	8000000
SPF701	20	1	17-Apr	1200000
SPF701	20	2	17-Apr	1800000
SPF701	30	1	17-Apr	170000
SPF701	30	2	17-Apr	140000
SPF701	0	1	22-Jul	40000000
SPF701	0	2	22-Jul	40000000
SPF701	10	1	22-Jul	4000000
SPF701	10	2	22-Jul	5000000
SPF701	20	1	22-Jul	200000
SPF701	20	2	22-Jul	300000
SPF701	30	1	22-Jul	20000
SPF701	30	2	22-Jul	20000
SPF701	0	1	28-Jul	40000000
SPF701	0	2	28-Jul	60000000
SPF701	10	1	28-Jul	1100000
SPF701	10	2	28-Jul	900000
SPF701	20	1	28-Jul	9000
SPF701	20	2	28-Jul	3000
SPF701	30	1	28-Jul	1100
SPF701	30	2	28-Jul	1200
SPF713	0	1	03-Apr	100000000
SPF713	0	2	03-Apr	110000000
SPF713	10	1	03-Apr	50000000
SPF713	10	2	03-Apr	90000000
SPF713	20	1	03-Apr	11000000
SPF713	20	2	03-Apr	14000000
SPF713	30	1	03-Apr	2100000
SPF713	30	2	03-Apr	1900000
SPF713	0	1	17-Apr	180000000
SPF713	0	2	17-Apr	130000000
SPF713	10	1	17-Apr	120000000
SPF713	10	2	17-Apr	100000000
SPF713	20	1	17-Apr	30000000
SPF713	20	2	17-Apr	60000000
SPF713	30	1	17-Apr	33000000
SPF713	30	2	17-Apr	23000000
SPF713	0	1	22-Jul	60000000
SPF713	0	2	22-Jul	50000000
SPF713	10	1	22-Jul	30000000
SPF713	10	2	22-Jul	30000000
SPF713	20	1	22-Jul	7000000
SPF713	20	2	22-Jul	6000000
SPF713	30	1	22-Jul	1500000
SPF713	30	2	22-Jul	1000000
SPF715	0	1	03-Apr	70000000
SPF715	0	2	03-Apr	90000000
SPF715	10	1	03-Apr	11000000
SPF715	10	2	03-Apr	14000000
SPF715	20	1	03-Apr	900000
SPF715	20	2	03-Apr	700000
SPF715	30	1	03-Apr	90000
SPF715	30	2	03-Apr	70000
SPF715	0	1	17-Apr	220000000
SPF715	0	2	17-Apr	220000000
SPF715	10	1	17-Apr	230000000
SPF715	10	2	17-Apr	140000000
SPF715	20	1	17-Apr	14000000
SPF715	20	2	17-Apr	23000000
SPF715	30	1	17-Apr	2200000
SPF715	30	2	17-Apr	1500000
SPF715	0	1	22-Jul	30000000
SPF715	0	2	22-Jul	70000000
SPF715	10	1	22-Jul	11000000
SPF715	10	2	22-Jul	4000000
SPF715	20	1	22-Jul	300000
SPF715	20	2	22-Jul	100000
SPF715	30	1	22-Jul	60000
SPF715	30	2	22-Jul	60000
SPF715	0	1	28-Jul	20000000
SPF715	0	2	28-Jul	50000000
SPF715	10	1	28-Jul	9000000
SPF715	10	2	28-Jul	6000000
SPF715	20	1	28-Jul	400000
SPF715	20	2	28-Jul	400000
SPF715	30	1	28-Jul	27000
SPF715	30	2	28-Jul	16000
T2	0	1	03-Apr	100000000
T2	0	2	03-Apr	90000000
T2	10	1	03-Apr	120000000
T2	10	2	03-Apr	130000000
T2	20	1	03-Apr	100000000
T2	20	2	03-Apr	80000000
T2	30	1	03-Apr	200000000
T2	30	2	03-Apr	120000000
T2	0	1	17-Apr	120000000
T2	0	2	17-Apr	90000000
T2	10	1	17-Apr	70000000
T2	10	2	17-Apr	100000000
T2	20	1	17-Apr	100000000
T2	20	2	17-Apr	70000000
T2	30	1	17-Apr	90000000
T2	30	2	17-Apr	110000000
T2	0	1	22-Jul	4000000
T2	0	2	22-Jul	3000000
T2	10	1	22-Jul	2000000
T2	10	2	22-Jul	4000000
T2	20	1	22-Jul	1100000
T2	20	2	22-Jul	1200000
T2	30	1	22-Jul	500000
T2	30	2	22-Jul	500000
T2	0	1	28-Jul	110000000
T2	0	2	28-Jul	90000000
T2	10	1	28-Jul	80000000
T2	10	2	28-Jul	90000000
T2	20	1	28-Jul	70000000
T2	20	2	28-Jul	60000000
T2	30	1	28-Jul	70000000
T2	30	2	28-Jul	50000000
