# Supplementary material for: Interactions between chaperone and energy storage networks during the evolution of Legionella pneumophila under heat shock
Source: PeerJ. 2024 Apr 30;12:e17197. doi: 10.7717/peerj.17197 (PMC11067923; doi:10.7717/peerj.17197)
Supplement: Supplemental Information 11 — Survival curves of indicated bacterial strains over exposure to 55 degrees for between 0 and 30 minutes [file peerj-12-17197-s011.csv]

Strain	Time	T. repl	B Repl.	CFU/mL
KS79	0	1	03-Apr	70000000
KS79	0	2	03-Apr	50000000
KS79	10	1	03-Apr	11000000
KS79	10	2	03-Apr	13000000
KS79	20	1	03-Apr	18000
KS79	20	2	03-Apr	17000
KS79	30	1	03-Apr	100
KS79	30	2	03-Apr	1
KS79	0	1	17-Apr	150000000
KS79	0	2	17-Apr	80000000
KS79	10	1	17-Apr	140000000
KS79	10	2	17-Apr	90000000
KS79	20	1	17-Apr	24000000
KS79	20	2	17-Apr	18000000
KS79	30	1	17-Apr	600000
KS79	30	2	17-Apr	800000
KS79	0	1	12-Jul	180000000
KS79	0	2	12-Jul	120000000
KS79	0	3	12-Jul	240000000
KS79	10	1	12-Jul	24000000
KS79	10	2	12-Jul	23000000
KS79	10	3	12-Jul	20000000
KS79	20	1	12-Jul	170000
KS79	20	2	12-Jul	190000
KS79	20	3	12-Jul	130000
KS79	30	1	12-Jul	1300
KS79	30	2	12-Jul	1300
KS79	30	3	12-Jul	1600
KS79	0	1	22-Jul	90000000
KS79	0	2	22-Jul	100000000
KS79	10	1	22-Jul	24000000
KS79	10	2	22-Jul	21000000
KS79	20	1	22-Jul	140000
KS79	20	2	22-Jul	100000
KS79	30	1	22-Jul	400
KS79	30	2	22-Jul	1
SPF607	0	1	03-Apr	100000000
SPF607	0	2	03-Apr	70000000
SPF607	10	1	03-Apr	30000000
SPF607	10	2	03-Apr	40000000
SPF607	20	1	03-Apr	900000
SPF607	20	2	03-Apr	1500000
SPF607	30	1	03-Apr	80000
SPF607	30	2	03-Apr	60000
SPF607	0	1	17-Apr	170000000
SPF607	0	2	17-Apr	160000000
SPF607	10	1	17-Apr	210000000
SPF607	10	2	17-Apr	200000000
SPF607	20	1	17-Apr	120000000
SPF607	20	2	17-Apr	90000000
SPF607	30	1	17-Apr	19000000
SPF607	30	2	17-Apr	8000000
SPF607	0	1	12-Jul	90000000
SPF607	0	2	12-Jul	100000000
SPF607	0	3	12-Jul	70000000
SPF607	10	1	12-Jul	40000000
SPF607	10	2	12-Jul	60000000
SPF607	10	3	12-Jul	90000000
SPF607	20	1	12-Jul	2000000
SPF607	20	2	12-Jul	3000000
SPF607	20	3	12-Jul	2000000
SPF607	30	1	12-Jul	70000
SPF607	30	2	12-Jul	130000
SPF607	30	3	12-Jul	120000
SPF609	0	1	03-Apr	90000000
SPF609	0	2	03-Apr	160000000
SPF609	10	1	03-Apr	50000000
SPF609	10	2	03-Apr	50000000
SPF609	20	1	03-Apr	2000000
SPF609	20	2	03-Apr	5000000
SPF609	30	1	03-Apr	600000
SPF609	30	2	03-Apr	300000
SPF609	0	1	17-Apr	130000000
SPF609	0	2	17-Apr	110000000
SPF609	10	1	17-Apr	170000000
SPF609	10	2	17-Apr	170000000
SPF609	20	1	17-Apr	70000000
SPF609	20	2	17-Apr	90000000
SPF609	30	1	17-Apr	26000000
SPF609	30	2	17-Apr	23000000
SPF609	0	1	12-Jul	100000000
SPF609	0	2	12-Jul	170000000
SPF609	0	3	12-Jul	150000000
SPF609	10	1	12-Jul	60000000
SPF609	10	2	12-Jul	50000000
SPF609	10	3	12-Jul	50000000
SPF609	20	1	12-Jul	7000000
SPF609	20	2	12-Jul	6000000
SPF609	20	3	12-Jul	8000000
SPF609	30	1	12-Jul	300000
SPF609	30	2	12-Jul	900000
SPF609	30	3	12-Jul	700000
SPF609	0	1	22-Jul	110000000
SPF609	0	2	22-Jul	40000000
SPF609	10	1	22-Jul	9000000
SPF609	10	2	22-Jul	14000000
SPF609	20	1	22-Jul	170000
SPF609	20	2	22-Jul	140000
SPF609	30	1	22-Jul	7000
SPF609	30	2	22-Jul	10000
SPF687	0	1	03-Apr	100000000
SPF687	0	2	03-Apr	110000000
SPF687	10	1	03-Apr	100000000
SPF687	10	2	03-Apr	90000000
SPF687	20	1	03-Apr	6000000
SPF687	20	2	03-Apr	8000000
SPF687	30	1	03-Apr	130000
SPF687	30	2	03-Apr	110000
SPF687	0	1	17-Apr	220000000
SPF687	0	2	17-Apr	160000000
SPF687	10	1	17-Apr	190000000
SPF687	10	2	17-Apr	180000000
SPF687	20	1	17-Apr	24000000
SPF687	20	2	17-Apr	28000000
SPF687	30	1	17-Apr	10000000
SPF687	30	2	17-Apr	6000000
SPF687	0	1	12-Jul	160000000
SPF687	0	2	12-Jul	180000000
SPF687	0	3	12-Jul	160000000
SPF687	10	1	12-Jul	110000000
SPF687	10	2	12-Jul	150000000
SPF687	10	3	12-Jul	160000000
SPF687	20	1	12-Jul	50000000
SPF687	20	2	12-Jul	40000000
SPF687	20	3	12-Jul	50000000
SPF687	30	1	12-Jul	2000000
SPF687	30	2	12-Jul	5000000
SPF687	30	3	12-Jul	4000000
SPF687	0	1	22-Jul	90000000
SPF687	0	2	22-Jul	40000000
SPF687	10	1	22-Jul	9000000
SPF687	10	2	22-Jul	10000000
SPF687	20	1	22-Jul	400000
SPF687	20	2	22-Jul	400000
SPF687	30	1	22-Jul	30000
SPF687	30	2	22-Jul	60000
SPF707	0	1	03-Apr	160000000
SPF707	0	2	03-Apr	120000000
SPF707	10	1	03-Apr	60000000
SPF707	10	2	03-Apr	90000000
SPF707	20	1	03-Apr	1100000
SPF707	20	2	03-Apr	1100000
SPF707	30	1	03-Apr	90000
SPF707	30	2	03-Apr	40000
SPF707	0	1	17-Apr	130000000
SPF707	0	2	17-Apr	140000000
SPF707	10	1	17-Apr	150000000
SPF707	10	2	17-Apr	100000000
SPF707	20	1	17-Apr	16000000
SPF707	20	2	17-Apr	15000000
SPF707	30	1	17-Apr	700000
SPF707	30	2	17-Apr	1000000
SPF707	0	1	12-Jul	110000000
SPF707	0	2	12-Jul	150000000
SPF707	0	3	12-Jul	110000000
SPF707	10	1	12-Jul	50000000
SPF707	10	2	12-Jul	50000000
SPF707	10	3	12-Jul	50000000
SPF707	20	1	12-Jul	1900000
SPF707	20	2	12-Jul	2000000
SPF707	20	3	12-Jul	2700000
SPF707	30	1	12-Jul	7000
SPF707	30	2	12-Jul	13000
SPF707	30	3	12-Jul	12000
SPF707	0	1	22-Jul	40000000
SPF707	0	2	22-Jul	80000000
SPF707	10	1	22-Jul	4000000
SPF707	10	2	22-Jul	3000000
SPF707	20	1	22-Jul	2200
SPF707	20	2	22-Jul	1700
SPF707	30	1	22-Jul	100
SPF707	30	2	22-Jul	1
SPF708	0	1	03-Apr	80000000
SPF708	0	2	03-Apr	100000000
SPF708	10	1	03-Apr	120000000
SPF708	10	2	03-Apr	60000000
SPF708	20	1	03-Apr	3000000
SPF708	20	2	03-Apr	3000000
SPF708	30	1	03-Apr	300000
SPF708	30	2	03-Apr	300000
SPF708	0	1	17-Apr	150000000
SPF708	0	2	17-Apr	190000000
SPF708	10	1	17-Apr	170000000
SPF708	10	2	17-Apr	100000000
SPF708	20	1	17-Apr	160000000
SPF708	20	2	17-Apr	180000000
SPF708	30	1	17-Apr	80000000
SPF708	30	2	17-Apr	90000000
SPF708	0	1	12-Jul	170000000
SPF708	0	2	12-Jul	70000000
SPF708	0	3	12-Jul	220000000
SPF708	10	1	12-Jul	150000000
SPF708	10	2	12-Jul	190000000
SPF708	10	3	12-Jul	110000000
SPF708	20	1	12-Jul	40000000
SPF708	20	2	12-Jul	50000000
SPF708	20	3	12-Jul	70000000
SPF708	30	1	12-Jul	7000000
SPF708	30	2	12-Jul	10000000
SPF708	30	3	12-Jul	6000000
SPF708	0	1	22-Jul	60000000
SPF708	0	2	22-Jul	110000000
SPF708	10	1	22-Jul	22000000
SPF708	10	2	22-Jul	21000000
SPF708	20	1	22-Jul	900000
SPF708	20	2	22-Jul	1700000
SPF708	30	1	22-Jul	40000
SPF708	30	2	22-Jul	90000
SPF709	0	1	03-Apr	170000000
SPF709	0	2	03-Apr	180000000
SPF709	10	1	03-Apr	40000000
SPF709	10	2	03-Apr	90000000
SPF709	20	1	03-Apr	5000000
SPF709	20	2	03-Apr	3000000
SPF709	30	1	03-Apr	600000
SPF709	30	2	03-Apr	700000
SPF709	0	1	17-Apr	160000000
SPF709	0	2	17-Apr	150000000
SPF709	10	1	17-Apr	240000000
SPF709	10	2	17-Apr	180000000
SPF709	20	1	17-Apr	150000000
SPF709	20	2	17-Apr	130000000
SPF709	30	1	17-Apr	31000000
SPF709	30	2	17-Apr	17000000
SPF709	0	1	12-Jul	140000000
SPF709	0	2	12-Jul	130000000
SPF709	0	3	12-Jul	180000000
SPF709	10	1	12-Jul	150000000
SPF709	10	2	12-Jul	120000000
SPF709	10	3	12-Jul	80000000
SPF709	20	1	12-Jul	40000000
SPF709	20	2	12-Jul	40000000
SPF709	20	3	12-Jul	40000000
SPF709	30	1	12-Jul	3000000
SPF709	30	2	12-Jul	5000000
SPF709	30	3	12-Jul	8000000
SPF709	0	1	22-Jul	60000000
SPF709	0	2	22-Jul	80000000
SPF709	10	1	22-Jul	16000000
SPF709	10	2	22-Jul	17000000
SPF709	20	1	22-Jul	500000
SPF709	20	2	22-Jul	600000
SPF709	30	1	22-Jul	40000
SPF709	30	2	22-Jul	30000
SPF718	0	1	03-Apr	170000000
SPF718	0	2	03-Apr	70000000
SPF718	10	1	03-Apr	50000000
SPF718	10	2	03-Apr	80000000
SPF718	20	1	03-Apr	1400000
SPF718	20	2	03-Apr	2100000
SPF718	30	1	03-Apr	30000
SPF718	30	2	03-Apr	30000
SPF718	0	1	17-Apr	200000000
SPF718	0	2	17-Apr	130000000
SPF718	10	1	17-Apr	240000000
SPF718	10	2	17-Apr	190000000
SPF718	20	1	17-Apr	70000000
SPF718	20	2	17-Apr	60000000
SPF718	30	1	17-Apr	22000000
SPF718	30	2	17-Apr	17000000
SPF718	0	1	12-Jul	80000000
SPF718	0	2	12-Jul	140000000
SPF718	0	3	12-Jul	100000000
SPF718	10	1	12-Jul	60000000
SPF718	10	2	12-Jul	80000000
SPF718	10	3	12-Jul	50000000
SPF718	20	1	12-Jul	1800000
SPF718	20	2	12-Jul	1600000
SPF718	20	3	12-Jul	2200000
SPF718	30	1	12-Jul	120000
SPF718	30	2	12-Jul	140000
SPF718	30	3	12-Jul	100000
SPF718	0	1	22-Jul	130000000
SPF718	0	2	22-Jul	130000000
SPF718	10	1	22-Jul	9000000
SPF718	10	2	22-Jul	3000000
SPF718	20	1	22-Jul	8000000
SPF718	20	2	22-Jul	4000000
SPF718	30	1	22-Jul	17000
SPF718	30	2	22-Jul	29000
T3	0	1	03-Apr	100000000
T3	0	2	03-Apr	240000000
T3	10	1	03-Apr	40000000
T3	10	2	03-Apr	20000000
T3	20	1	03-Apr	110000000
T3	20	2	03-Apr	100000000
T3	30	1	03-Apr	60000000
T3	30	2	03-Apr	70000000
T3	0	1	17-Apr	70000000
T3	0	2	17-Apr	50000000
T3	10	1	17-Apr	200000000
T3	10	2	17-Apr	100000000
T3	20	1	17-Apr	60000000
T3	20	2	17-Apr	110000000
T3	30	1	17-Apr	120000000
T3	30	2	17-Apr	70000000
T3	0	1	12-Jul	140000000
T3	0	2	12-Jul	160000000
T3	0	3	12-Jul	230000000
T3	10	1	12-Jul	160000000
T3	10	2	12-Jul	180000000
T3	10	3	12-Jul	210000000
T3	20	1	12-Jul	80000000
T3	20	2	12-Jul	150000000
T3	20	3	12-Jul	120000000
T3	30	1	12-Jul	50000000
T3	30	2	12-Jul	90000000
T3	30	3	12-Jul	80000000
T3	0	1	22-Jul	290000000
T3	0	2	22-Jul	210000000
T3	10	1	22-Jul	180000000
T3	10	2	22-Jul	270000000
T3	20	1	22-Jul	160000000
T3	20	2	22-Jul	110000000
T3	30	1	22-Jul	70000000
T3	30	2	22-Jul	140000000
