# Supplementary material for: Interactions between chaperone and energy storage networks during the evolution of Legionella pneumophila under heat shock
Source: PeerJ. 2024 Apr 30;12:e17197. doi: 10.7717/peerj.17197 (PMC11067923; doi:10.7717/peerj.17197)
Supplement: Supplemental Information 12 — Survival of indicated strains over long-term exposure to Fraquil for the indicated times. [file peerj-12-17197-s012.csv]

Strain	Rep	CFU/mL	Time (days)	Temperature
KS79	1	19000000	0	37
KS79	2	14000000	0	37
KS79	3	14000000	0	37
phaP-T1	1	22000000	0	37
phaP-T1	2	23000000	0	37
phaP-T1	3	18000000	0	37
phaP-WT	1	18000000	0	37
phaP-WT	2	21000000	0	37
phaP-WT	3	22000000	0	37
KS79	1	13000000	0	42
KS79	2	14000000	0	42
KS79	3	16000000	0	42
phaP-T1	1	3000000	0	42
phaP-T1	2	6000000	0	42
phaP-T1	3	7000000	0	42
phaP-WT	1	14000000	0	42
phaP-WT	2	19000000	0	42
phaP-WT	3	18000000	0	42
KS79	1	5000000	2	42
KS79	1	4000000	2	42
KS79	2	3000000	2	42
KS79	2	17000000	2	42
KS79	3	4000000	2	42
KS79	3	4000000	2	42
phaP-T1	1	70000	2	42
phaP-T1	1	50000	2	42
phaP-T1	2	30000	2	42
phaP-T1	2	40000	2	42
phaP-T1	3	100000	2	42
phaP-T1	3	70000	2	42
phaP-WT	1	3000000	2	42
phaP-WT	1	6000000	2	42
phaP-WT	2	4000000	2	42
phaP-WT	2	5000000	2	42
phaP-WT	3	6000000	2	42
phaP-WT	3	9000000	2	42
KS79	1	0	4	42
KS79	2	0	4	42
KS79	3	1200	4	42
phaP-T1	1	0	4	42
phaP-T1	2	600	4	42
phaP-T1	3	8000	4	42
phaP-WT	1	0	4	42
phaP-WT	2	20000	4	42
phaP-WT	3	1000000	4	42
KS79	1	0	6	42
KS79	1	0	6	42
KS79	2	3000	6	42
KS79	2	3000	6	42
KS79	3	140000	6	42
KS79	3	100000	6	42
phaP-T1	1	0	6	42
phaP-T1	1	0	6	42
phaP-T1	2	100	6	42
phaP-T1	2	500	6	42
phaP-T1	3	4000	6	42
phaP-T1	3	8000	6	42
phaP-WT	1	500	6	42
phaP-WT	1	700	6	42
phaP-WT	2	500000	6	42
phaP-WT	2	900000	6	42
phaP-WT	3	2500000	6	42
phaP-WT	3	1900000	6	42
KS79	1	14000000	10	37
KS79	2	15000000	10	37
KS79	3	13000000	10	37
phaP-T1	1	23000000	10	37
phaP-T1	2	19000000	10	37
phaP-T1	3	17000000	10	37
phaP-WT	1	25000000	10	37
phaP-WT	2	22000000	10	37
phaP-WT	3	18000000	10	37
KS79	1	0	10	42
KS79	1	0	10	42
KS79	2	0	10	42
KS79	2	0	10	42
KS79	3	14000	10	42
KS79	3	16000	10	42
phaP-T1	1	0	10	42
phaP-T1	1	0	10	42
phaP-T1	2	0	10	42
phaP-T1	2	0	10	42
phaP-T1	3	0	10	42
phaP-T1	3	0	10	42
phaP-WT	1	0	10	42
phaP-WT	1	0	10	42
phaP-WT	2	110000	10	42
phaP-WT	2	190000	10	42
phaP-WT	3	900000	10	42
phaP-WT	3	500000	10	42
KS79	1	0	12	42
KS79	1	0	12	42
KS79	2	0	12	42
KS79	2	0	12	42
KS79	3	1500	12	42
KS79	3	1800	12	42
phaP-T1	1	0	12	42
phaP-T1	1	0	12	42
phaP-T1	2	0	12	42
phaP-T1	2	0	12	42
phaP-T1	3	0	12	42
phaP-T1	3	0	12	42
phaP-WT	1	0	12	42
phaP-WT	1	0	12	42
phaP-WT	2	40000	12	42
phaP-WT	2	0	12	42
phaP-WT	3	110000	12	42
phaP-WT	3	140000	12	42
KS79	1	9000000	20	37
KS79	2	11000000	20	37
KS79	3	8000000	20	37
phaP-T1	1	19000000	20	37
phaP-T1	2	17000000	20	37
phaP-T1	3	22000000	20	37
phaP-WT	1	16000000	20	37
phaP-WT	2	16000000	20	37
phaP-WT	3	14000000	20	37
KS79	1	14000000	30	37
KS79	1	6000000	30	37
KS79	2	7000000	30	37
KS79	2	5000000	30	37
KS79	3	29000000	30	37
KS79	3	24000000	30	37
phaP-T1	1	12000000	30	37
phaP-T1	1	12000000	30	37
phaP-T1	2	13000000	30	37
phaP-T1	2	9000000	30	37
phaP-T1	3	13000000	30	37
phaP-T1	3	15000000	30	37
phaP-WT	1	10000000	30	37
phaP-WT	1	14000000	30	37
phaP-WT	2	18000000	30	37
phaP-WT	2	11000000	30	37
phaP-WT	3	13000000	30	37
phaP-WT	3	16000000	30	37
KS79	1	6000000	68	37
KS79	1	6000000	68	37
KS79	2	5000000	68	37
KS79	2	5000000	68	37
KS79	3	2500000	68	37
KS79	3	2300000	68	37
phaP-T1	1	10000000	68	37
phaP-T1	1	9000000	68	37
phaP-T1	2	6000000	68	37
phaP-T1	2	7000000	68	37
phaP-T1	3	9000000	68	37
phaP-T1	3	7000000	68	37
phaP-WT	1	13000000	68	37
phaP-WT	1	10000000	68	37
phaP-WT	2	14000000	68	37
phaP-WT	2	14000000	68	37
phaP-WT	3	10000000	68	37
phaP-WT	3	11000000	68	37
