# Supplementary material for: Interactions between chaperone and energy storage networks during the evolution of Legionella pneumophila under heat shock
Source: PeerJ. 2024 Apr 30;12:e17197. doi: 10.7717/peerj.17197 (PMC11067923; doi:10.7717/peerj.17197)
Supplement: Supplemental Information 13 — Spectrophotometric data collected from suspensions of Nile Red dyed L. pneumophila strains. OD600 measures bacterial suspension density and Nile Red measured fluorescence values as a proxy for PHB accumulation. Ratio computed as NR/OD600 [file peerj-12-17197-s013.csv]

Strain	Replicate	Value	Data
HA-1	1	Nile Red	13.744
HA-1	1	OD600	0.108
HA-1	2	Nile Red	12.559
HA-1	2	OD600	0.095
HA-1	3	Nile Red	19.274
HA-1	3	OD600	0.154
HA-1	4	Nile Red	18.421
HA-1	4	OD600	0.133
HA-2	1	Nile Red	10.357
HA-2	1	OD600	0.109
HA-2	2	Nile Red	11.011
HA-2	2	OD600	0.094
HA-2	3	Nile Red	15.859
HA-2	3	OD600	0.197
HA-2	4	Nile Red	14.146
HA-2	4	OD600	0.16
HA-3	1	Nile Red	10.363
HA-3	1	OD600	0.115
HA-3	2	Nile Red	12.962
HA-3	2	OD600	0.106
HA-3	3	Nile Red	17.655
HA-3	3	OD600	0.219
HA-3	4	Nile Red	21.771
HA-3	4	OD600	0.16
KS79	1	Nile Red	9.096
KS79	1	OD600	0.083
KS79	2	Nile Red	10.597
KS79	2	OD600	0.081
KS79	3	Nile Red	25.405
KS79	3	OD600	0.137
KS79	4	Nile Red	23.597
KS79	4	OD600	0.136
phaP-T1	1	Nile Red	13.351
phaP-T1	1	OD600	0.082
phaP-T1	2	Nile Red	13.88
phaP-T1	2	OD600	0.08
phaP-T1	3	Nile Red	17.584
phaP-T1	3	OD600	0.115
phaP-T1	4	Nile Red	17.475
phaP-T1	4	OD600	0.124
phaP-WT	1	Nile Red	5.453
phaP-WT	1	OD600	0.054
phaP-WT	2	Nile Red	9.746
phaP-WT	2	OD600	0.061
phaP-WT	3	Nile Red	21.041
phaP-WT	3	OD600	0.156
phaP-WT	4	Nile Red	16.915
phaP-WT	4	OD600	0.119
