# Supplementary material for: Interactions between chaperone and energy storage networks during the evolution of Legionella pneumophila under heat shock
Source: PeerJ. 2024 Apr 30;12:e17197. doi: 10.7717/peerj.17197 (PMC11067923; doi:10.7717/peerj.17197)
Supplement: Supplemental Information 14 — RT-qPCR data exported from AB7500 Fast, used in part to compute relative fold-change in transcription. Plate 1 of 3 [file peerj-12-17197-s014.csv]

Well	Sample Name	Target Name	Task	Reporter	Quencher	RQ	RQ Min	RQ Max	Cт	Cт Mean	Cт SD
A1	Sample 1	rpoH	UNKNOWN	SYBR	None	1	6.92603E-06	144382.9375	18.70425606	18.70715332	0.076013979
A2	Sample 1	rpoH	UNKNOWN	SYBR	None	1	6.92603E-06	144382.9375	18.63262939	18.70715332	0.076013979
A3	Sample 1	rpoH	UNKNOWN	SYBR	None	1	6.92603E-06	144382.9375	18.78457451	18.70715332	0.076013979
A4	Sample 1	dnaJ	UNKNOWN	SYBR	None	1	6.91018E-06	144714.0156	18.11826324	18.13323275	0.223302773
A5	Sample 1	dnaJ	UNKNOWN	SYBR	None	1	6.91018E-06	144714.0156	18.36364365	18.13323275	0.223302773
A6	Sample 1	dnaJ	UNKNOWN	SYBR	None	1	6.91018E-06	144714.0156	17.91779137	18.13323275	0.223302773
A7	Sample 1	dnaK	UNKNOWN	SYBR	None	1	6.87339E-06	145488.7031	16.72993851	16.94276683	0.195360387
A8	Sample 1	dnaK	UNKNOWN	SYBR	None	1	6.87339E-06	145488.7031	16.98442173	16.94276683	0.195360387
A9	Sample 1	dnaK	UNKNOWN	SYBR	None	1	6.87339E-06	145488.7031	17.11394024	16.94276683	0.195360387
A10	Sample 1	16S	UNKNOWN	SYBR	None				14.46194267	20.93721676	10.69201987
A11	Sample 1	16S	UNKNOWN	SYBR	None				33.27828217	20.93721676	10.69201987
A12	Sample 1	16S	UNKNOWN	SYBR	None				15.07142544	20.93721676	10.69201987
B1	Sample 2	rpoH	UNKNOWN	SYBR	None	1.446012139	2.19702E-07	9517198	19.93588448	19.94858996	0.025416318
B2	Sample 2	rpoH	UNKNOWN	SYBR	None	1.446012139	2.19702E-07	9517198	19.97785378	19.94858996	0.025416318
B3	Sample 2	rpoH	UNKNOWN	SYBR	None	1.446012139	2.19702E-07	9517198	19.93203163	19.94858996	0.025416318
B4	Sample 2	dnaJ	UNKNOWN	SYBR	None	0.733176649	1.11395E-07	4825582	20.34473228	20.35451635	0.0296128
B5	Sample 2	dnaJ	UNKNOWN	SYBR	None	0.733176649	1.11395E-07	4825582	20.38778305	20.35451635	0.0296128
B6	Sample 2	dnaJ	UNKNOWN	SYBR	None	0.733176649	1.11395E-07	4825582	20.33103371	20.35451635	0.0296128
B7	Sample 2	dnaK	UNKNOWN	SYBR	None	2.203094721	3.32672E-07	14589806	17.38809299	17.57675203	0.198483166
B8	Sample 2	dnaK	UNKNOWN	SYBR	None	2.203094721	3.32672E-07	14589806	17.55838108	17.57675203	0.198483166
B9	Sample 2	dnaK	UNKNOWN	SYBR	None	2.203094721	3.32672E-07	14589806	17.78378201	17.57675203	0.198483166
B10	Sample 2	16S	UNKNOWN	SYBR	None				14.16353989	22.7107331	14.12991502
B11	Sample 2	16S	UNKNOWN	SYBR	None				39.02025986	22.7107331	14.12991502
B12	Sample 2	16S	UNKNOWN	SYBR	None				14.94839954	22.7107331	14.12991502
C1	Sample 3	rpoH	UNKNOWN	SYBR	None	0.313551217	4.02646E-06	24417.07813	20.81291008	20.72608058	0.098253272
C2	Sample 3	rpoH	UNKNOWN	SYBR	None	0.313551217	4.02646E-06	24417.07813	20.74590492	20.72608058	0.098253272
C3	Sample 3	rpoH	UNKNOWN	SYBR	None	0.313551217	4.02646E-06	24417.07813	20.61942673	20.72608058	0.098253272
C4	Sample 3	dnaJ	UNKNOWN	SYBR	None	0.115206249	1.47568E-06	8994.172852	21.42571449	21.59664218	0.236374438
C5	Sample 3	dnaJ	UNKNOWN	SYBR	None	0.115206249	1.47568E-06	8994.172852	21.49782181	21.59664218	0.236374438
C6	Sample 3	dnaJ	UNKNOWN	SYBR	None	0.115206249	1.47568E-06	8994.172852	21.86639023	21.59664218	0.236374438
C7	Sample 3	dnaK	UNKNOWN	SYBR	None	0.380706429	4.87147E-06	29752.27148	18.38564873	18.68171692	0.273061647
C8	Sample 3	dnaK	UNKNOWN	SYBR	None	0.380706429	4.87147E-06	29752.27148	18.73583412	18.68171692	0.273061647
C9	Sample 3	dnaK	UNKNOWN	SYBR	None	0.380706429	4.87147E-06	29752.27148	18.92366791	18.68171692	0.273061647
C10	Sample 3	16S	UNKNOWN	SYBR	None				15.20636749	21.28291702	10.13615502
C11	Sample 3	16S	UNKNOWN	SYBR	None				32.98423386	21.28291702	10.13615502
C12	Sample 3	16S	UNKNOWN	SYBR	None				15.65814972	21.28291702	10.13615502
D1	Sample 4	rpoH	UNKNOWN	SYBR	None	0.027607996	0.023900358	0.031890795	18.8838501	18.8178908	0.075955834
D2	Sample 4	rpoH	UNKNOWN	SYBR	None	0.027607996	0.023900358	0.031890795	18.83497429	18.8178908	0.075955834
D3	Sample 4	rpoH	UNKNOWN	SYBR	None	0.027607996	0.023900358	0.031890795	18.73484802	18.8178908	0.075955834
D4	Sample 4	dnaJ	UNKNOWN	SYBR	None	0.089763463	0.075415045	0.106841803	16.64901733	16.54292806	0.116170695
D5	Sample 4	dnaJ	UNKNOWN	SYBR	None	0.089763463	0.075415045	0.106841803	16.56097794	16.54292806	0.116170695
D6	Sample 4	dnaJ	UNKNOWN	SYBR	None	0.089763463	0.075415045	0.106841803	16.41878891	16.54292806	0.116170695
D7	Sample 4	dnaK	UNKNOWN	SYBR	None	0.047693152	0.02800563	0.081220694	16.04190302	16.26480977	0.233723222
D8	Sample 4	dnaK	UNKNOWN	SYBR	None	0.047693152	0.02800563	0.081220694	16.24450207	16.26480977	0.233723222
D9	Sample 4	dnaK	UNKNOWN	SYBR	None	0.047693152	0.02800563	0.081220694	16.50802422	16.26480977	0.233723222
D10	Sample 4	16S	UNKNOWN	SYBR	None				15.85242462	15.86918418	0.105245557
D11	Sample 4	16S	UNKNOWN	SYBR	None				15.77332401	15.86918418	0.105245557
D12	Sample 4	16S	UNKNOWN	SYBR	None				15.98180389	15.86918418	0.105245557
E1	Sample 5	rpoH	UNKNOWN	SYBR	None	0.01649192	0.012746948	0.02133714	18.15224838	18.11521149	0.065470692
E2	Sample 5	rpoH	UNKNOWN	SYBR	None	0.01649192	0.012746948	0.02133714	18.15376854	18.11521149	0.065470692
E3	Sample 5	rpoH	UNKNOWN	SYBR	None	0.01649192	0.012746948	0.02133714	18.03961754	18.11521149	0.065470692
E4	Sample 5	dnaJ	UNKNOWN	SYBR	None	0.027099261	0.02096547	0.035027593	16.88125801	16.82479668	0.062378846
E5	Sample 5	dnaJ	UNKNOWN	SYBR	None	0.027099261	0.02096547	0.035027593	16.75783348	16.82479668	0.062378846
E6	Sample 5	dnaJ	UNKNOWN	SYBR	None	0.027099261	0.02096547	0.035027593	16.83529854	16.82479668	0.062378846
E7	Sample 5	dnaK	UNKNOWN	SYBR	None	0.085418999	0.043914426	0.166150525	13.69298601	13.97802766	0.277985458
E8	Sample 5	dnaK	UNKNOWN	SYBR	None	0.085418999	0.043914426	0.166150525	13.99272299	13.97802766	0.277985458
E9	Sample 5	dnaK	UNKNOWN	SYBR	None	0.085418999	0.043914426	0.166150525	14.24837399	13.97802766	0.277985458
E10	Sample 5	16S	UNKNOWN	SYBR	None				14.45272446	14.42317804	0.222385636
E11	Sample 5	16S	UNKNOWN	SYBR	None				14.18749619	14.42317804	0.222385636
E12	Sample 5	16S	UNKNOWN	SYBR	None				14.62931347	14.42317804	0.222385636
F1	Sample 6	rpoH	UNKNOWN	SYBR	None	0.016526852	0.014249092	0.01916872	19.73573494	19.70704524	0.078275291
F2	Sample 6	rpoH	UNKNOWN	SYBR	None	0.016526852	0.014249092	0.01916872	19.76692772	19.70704524	0.078275291
F3	Sample 6	rpoH	UNKNOWN	SYBR	None	0.016526852	0.014249092	0.01916872	19.61847305	19.70704524	0.078275291
F4	Sample 6	dnaJ	UNKNOWN	SYBR	None	0.039787795	0.034675039	0.045654412	17.92590523	17.86561076	0.06031037
F5	Sample 6	dnaJ	UNKNOWN	SYBR	None	0.039787795	0.034675039	0.045654412	17.8052845	17.86561076	0.06031037
F6	Sample 6	dnaJ	UNKNOWN	SYBR	None	0.039787795	0.034675039	0.045654412	17.86564255	17.86561076	0.06031037
F7	Sample 6	dnaK	UNKNOWN	SYBR	None	0.125230551	0.064590625	0.242801368	14.54167557	15.02095668	0.585995827
F8	Sample 6	dnaK	UNKNOWN	SYBR	None	0.125230551	0.064590625	0.242801368	14.84694481	15.02095668	0.585995827
F9	Sample 6	dnaK	UNKNOWN	SYBR	None	0.125230551	0.064590625	0.242801368	15.67424965	15.02095668	0.585995827
F10	Sample 6	16S	UNKNOWN	SYBR	None				15.95292759	16.0180645	0.10810137
F11	Sample 6	16S	UNKNOWN	SYBR	None				15.95841694	16.0180645	0.10810137
F12	Sample 6	16S	UNKNOWN	SYBR	None				16.14284897	16.0180645	0.10810137
G1	Sample 7	rpoH	UNKNOWN	SYBR	None	0.015650274	0.013443038	0.01821992	17.65812302	17.7860775	0.127283716
G2	Sample 7	rpoH	UNKNOWN	SYBR	None	0.015650274	0.013443038	0.01821992	17.78742981	17.7860775	0.127283716
G3	Sample 7	rpoH	UNKNOWN	SYBR	None	0.015650274	0.013443038	0.01821992	17.91267967	17.7860775	0.127283716
G4	Sample 7	dnaJ	UNKNOWN	SYBR	None	0.047362722	0.04476827	0.050107528	15.61181927	15.61459287	0.007119392
G5	Sample 7	dnaJ	UNKNOWN	SYBR	None	0.047362722	0.04476827	0.050107528	15.60927773	15.61459287	0.007119392
G6	Sample 7	dnaJ	UNKNOWN	SYBR	None	0.047362722	0.04476827	0.050107528	15.62268162	15.61459287	0.007119392
G7	Sample 7	dnaK	UNKNOWN	SYBR	None	0.029829664	0.018484253	0.048138749	14.80079365	15.09113185	0.427793923
G8	Sample 7	dnaK	UNKNOWN	SYBR	None	0.029829664	0.018484253	0.048138749	14.89020061	15.09113185	0.427793923
G9	Sample 7	dnaK	UNKNOWN	SYBR	None	0.029829664	0.018484253	0.048138749	15.58240128	15.09113185	0.427793923
G10	Sample 7	16S	UNKNOWN	SYBR	None				14.07299614	14.01847267	0.05020034
G11	Sample 7	16S	UNKNOWN	SYBR	None				13.97416782	14.01847267	0.05020034
G12	Sample 7	16S	UNKNOWN	SYBR	None				14.00825405	14.01847267	0.05020034
H1	Sample 8	rpoH	UNKNOWN	SYBR	None	0.013316963	0.008251577	0.021491831	17.96461105	18.24880791	0.404011731
H2	Sample 8	rpoH	UNKNOWN	SYBR	None	0.013316963	0.008251577	0.021491831	18.71129608	18.24880791	0.404011731
H3	Sample 8	rpoH	UNKNOWN	SYBR	None	0.013316963	0.008251577	0.021491831	18.07051659	18.24880791	0.404011731
H4	Sample 8	dnaJ	UNKNOWN	SYBR	None	0.033280332	0.024954857	0.044383362	16.15387344	16.35348256	0.211653144
H5	Sample 8	dnaJ	UNKNOWN	SYBR	None	0.033280332	0.024954857	0.044383362	16.57541084	16.35348256	0.211653144
H6	Sample 8	dnaJ	UNKNOWN	SYBR	None	0.033280332	0.024954857	0.044383362	16.33116341	16.35348256	0.211653144
H7	Sample 8	dnaK	UNKNOWN	SYBR	None	0.064554967	0.031280842	0.133223504	13.73604393	14.20715904	0.634703248
H8	Sample 8	dnaK	UNKNOWN	SYBR	None	0.064554967	0.031280842	0.133223504	13.95652103	14.20715904	0.634703248
H9	Sample 8	dnaK	UNKNOWN	SYBR	None	0.064554967	0.031280842	0.133223504	14.92891216	14.20715904	0.634703248
H10	Sample 8	16S	UNKNOWN	SYBR	None				14.2277689	14.24828021	0.149469591
H11	Sample 8	16S	UNKNOWN	SYBR	None				14.11012554	14.24828021	0.149469591
H12	Sample 8	16S	UNKNOWN	SYBR	None				14.40694618	14.24828021	0.149469591
