# Supplementary material for: Interactions between chaperone and energy storage networks during the evolution of Legionella pneumophila under heat shock
Source: PeerJ. 2024 Apr 30;12:e17197. doi: 10.7717/peerj.17197 (PMC11067923; doi:10.7717/peerj.17197)
Supplement: Supplemental Information 15 — RT-qPCR data exported from AB7500 Fast, used in part to compute relative fold-change in transcription. Plate 2 of 3. Note: cDNA samples were loaded in an "up-side down" plate so sample values are transposed relative to the machine output [file peerj-12-17197-s015.csv]

Well	Sample Name	Target Name	Task	Reporter	Quencher	RQ	RQ Min	RQ Max	Cт	Cт Mean	Cт SD
A1	Sample 1	16S	UNKNOWN	SYBR	None	1	0.718244672	1.39228332	14.90143204	14.92639653	0.136374159
A2	Sample 1	16S	UNKNOWN	SYBR	None	1	0.718244672	1.39228332	15.07352829	14.92639653	0.136374159
A3	Sample 1	16S	UNKNOWN	SYBR	None	1	0.718244672	1.39228332	14.80422926	14.92639653	0.136374159
A4	Sample 1	dnaK	UNKNOWN	SYBR	None	1	0.849628568	1.176984906	15.78707504	15.79058393	0.084763655
A5	Sample 1	dnaK	UNKNOWN	SYBR	None	1	0.849628568	1.176984906	15.87704754	15.79058393	0.084763655
A6	Sample 1	dnaK	UNKNOWN	SYBR	None	1	0.849628568	1.176984906	15.7076292	15.79058393	0.084763655
A7	Sample 1	dnaJ	UNKNOWN	SYBR	None	1	0.862983942	1.158770084	16.76142883	16.82411067	0.057135456
A8	Sample 1	dnaJ	UNKNOWN	SYBR	None	1	0.862983942	1.158770084	16.87327576	16.82411067	0.057135456
A9	Sample 1	dnaJ	UNKNOWN	SYBR	None	1	0.862983942	1.158770084	16.83762741	16.82411067	0.057135456
A10	Sample 1	rpoH	UNKNOWN	SYBR	None				18.89379883	18.75720851	0.11968608
A11	Sample 1	rpoH	UNKNOWN	SYBR	None				18.67069054	18.75720851	0.11968608
A12	Sample 1	rpoH	UNKNOWN	SYBR	None				18.70713615	18.75720851	0.11968608
B1	Sample 2	16S	UNKNOWN	SYBR	None	2.821487904	1.64546001	4.838035583	15.94524574	15.70393817	0.474922895
B2	Sample 2	16S	UNKNOWN	SYBR	None	2.821487904	1.64546001	4.838035583	16.009758	15.70393817	0.474922895
B3	Sample 2	16S	UNKNOWN	SYBR	None	2.821487904	1.64546001	4.838035583	15.15681076	15.70393817	0.474922895
B4	Sample 2	dnaK	UNKNOWN	SYBR	None	0.355078459	0.317044854	0.39767468	19.53500366	19.55837186	0.020240191
B5	Sample 2	dnaK	UNKNOWN	SYBR	None	0.355078459	0.317044854	0.39767468	19.56972313	19.55837186	0.020240191
B6	Sample 2	dnaK	UNKNOWN	SYBR	None	0.355078459	0.317044854	0.39767468	19.57038879	19.55837186	0.020240191
B7	Sample 2	dnaJ	UNKNOWN	SYBR	None	0.073881641	0.065986209	0.082721785	22.84243965	22.85674858	0.018944799
B8	Sample 2	dnaJ	UNKNOWN	SYBR	None	0.073881641	0.065986209	0.082721785	22.84957314	22.85674858	0.018944799
B9	Sample 2	dnaJ	UNKNOWN	SYBR	None	0.073881641	0.065986209	0.082721785	22.87823296	22.85674858	0.018944799
B10	Sample 2	rpoH	UNKNOWN	SYBR	None				20.95943642	21.03120613	0.099937801
B11	Sample 2	rpoH	UNKNOWN	SYBR	None				20.98883247	21.03120613	0.099937801
B12	Sample 2	rpoH	UNKNOWN	SYBR	None				21.1453495	21.03120613	0.099937801
C1	Sample 3	16S	UNKNOWN	SYBR	None	3.987684965	2.113160849	7.525045395	16.28504562	16.00224495	0.568461724
C2	Sample 3	16S	UNKNOWN	SYBR	None	3.987684965	2.113160849	7.525045395	16.37384224	16.00224495	0.568461724
C3	Sample 3	16S	UNKNOWN	SYBR	None	3.987684965	2.113160849	7.525045395	15.34784698	16.00224495	0.568461724
C4	Sample 3	dnaK	UNKNOWN	SYBR	None	0.553534687	0.469507486	0.652600169	19.62119675	19.71523794	0.135870887
C5	Sample 3	dnaK	UNKNOWN	SYBR	None	0.553534687	0.469507486	0.652600169	19.65350151	19.71523794	0.135870887
C6	Sample 3	dnaK	UNKNOWN	SYBR	None	0.553534687	0.469507486	0.652600169	19.87101555	19.71523794	0.135870887
C7	Sample 3	dnaJ	UNKNOWN	SYBR	None	0.130494535	0.121845223	0.139757827	22.83816338	22.83344905	0.01772013
C8	Sample 3	dnaJ	UNKNOWN	SYBR	None	0.130494535	0.121845223	0.139757827	22.8138485	22.83344905	0.01772013
C9	Sample 3	dnaJ	UNKNOWN	SYBR	None	0.130494535	0.121845223	0.139757827	22.84833527	22.83344905	0.01772013
C10	Sample 3	rpoH	UNKNOWN	SYBR	None				21.77166176	21.82860819	0.059123962
C11	Sample 3	rpoH	UNKNOWN	SYBR	None				21.82447052	21.82860819	0.059123962
C12	Sample 3	rpoH	UNKNOWN	SYBR	None				21.88969231	21.82860819	0.059123962
D1	Sample 4	16S	UNKNOWN	SYBR	None	1.643526793	0.918036401	2.942345619	15.16155529	14.88489596	0.518381937
D2	Sample 4	16S	UNKNOWN	SYBR	None	1.643526793	0.918036401	2.942345619	15.20625591	14.88489596	0.518381937
D3	Sample 4	16S	UNKNOWN	SYBR	None	1.643526793	0.918036401	2.942345619	14.28687668	14.88489596	0.518381937
D4	Sample 4	dnaK	UNKNOWN	SYBR	None	0.331313252	0.276650459	0.396776736	17.92402077	18.05961037	0.142623914
D5	Sample 4	dnaK	UNKNOWN	SYBR	None	0.331313252	0.276650459	0.396776736	18.04645348	18.05961037	0.142623914
D6	Sample 4	dnaK	UNKNOWN	SYBR	None	0.331313252	0.276650459	0.396776736	18.20835686	18.05961037	0.142623914
D7	Sample 4	dnaJ	UNKNOWN	SYBR	None	0.267952651	0.239614069	0.299642771	19.47320938	19.39935493	0.064248669
D8	Sample 4	dnaJ	UNKNOWN	SYBR	None	0.267952651	0.239614069	0.299642771	19.35634232	19.39935493	0.064248669
D9	Sample 4	dnaJ	UNKNOWN	SYBR	None	0.267952651	0.239614069	0.299642771	19.36851311	19.39935493	0.064248669
D10	Sample 4	rpoH	UNKNOWN	SYBR	None				19.37492561	19.43250275	0.077415531
D11	Sample 4	rpoH	UNKNOWN	SYBR	None				19.40207291	19.43250275	0.077415531
D12	Sample 4	rpoH	UNKNOWN	SYBR	None				19.52050972	19.43250275	0.077415531
E1	Sample 5	16S	UNKNOWN	SYBR	None	0.516239941	0.377546549	0.705882967	14.75725651	15.08087126	0.280923179
E2	Sample 5	16S	UNKNOWN	SYBR	None	0.516239941	0.377546549	0.705882967	15.26199055	15.08087126	0.280923179
E3	Sample 5	16S	UNKNOWN	SYBR	None	0.516239941	0.377546549	0.705882967	15.22336674	15.08087126	0.280923179
E4	Sample 5	dnaK	UNKNOWN	SYBR	None	0.045413267	0.033313397	0.061907977	19.59098911	19.45191415	0.139093403
E5	Sample 5	dnaK	UNKNOWN	SYBR	None	0.045413267	0.033313397	0.061907977	19.45195103	19.45191415	0.139093403
E6	Sample 5	dnaK	UNKNOWN	SYBR	None	0.045413267	0.033313397	0.061907977	19.31280231	19.45191415	0.139093403
E7	Sample 5	dnaJ	UNKNOWN	SYBR	None	0.005193178	0.000657126	0.041040987	22.4276371	23.61386553	1.860417029
E8	Sample 5	dnaJ	UNKNOWN	SYBR	None	0.005193178	0.000657126	0.041040987	25.75804329	23.61386553	1.860417029
E9	Sample 5	dnaJ	UNKNOWN	SYBR	None	0.005193178	0.000657126	0.041040987	22.65591621	23.61386553	1.860417029
E10	Sample 5	rpoH	UNKNOWN	SYBR	None				17.94917297	17.95779673	0.01940125
E11	Sample 5	rpoH	UNKNOWN	SYBR	None				17.9800148	17.95779673	0.01940125
E12	Sample 5	rpoH	UNKNOWN	SYBR	None				17.94420242	17.95779673	0.01940125
F1	Sample 6	16S	UNKNOWN	SYBR	None	0.508303523	0.352870852	0.732201159	14.38519859	14.75755914	0.325375645
F2	Sample 6	16S	UNKNOWN	SYBR	None	0.508303523	0.352870852	0.732201159	14.98709869	14.75755914	0.325375645
F3	Sample 6	16S	UNKNOWN	SYBR	None	0.508303523	0.352870852	0.732201159	14.90038013	14.75755914	0.325375645
F4	Sample 6	dnaK	UNKNOWN	SYBR	None	0.060076959	0.047677133	0.075701728	18.93582916	18.7025528	0.203119679
F5	Sample 6	dnaK	UNKNOWN	SYBR	None	0.060076959	0.047677133	0.075701728	18.60699081	18.7025528	0.203119679
F6	Sample 6	dnaK	UNKNOWN	SYBR	None	0.060076959	0.047677133	0.075701728	18.56483841	18.7025528	0.203119679
F7	Sample 6	dnaJ	UNKNOWN	SYBR	None	0.017207315	0.015145613	0.01954967	21.63341141	21.53986931	0.105652633
F8	Sample 6	dnaJ	UNKNOWN	SYBR	None	0.017207315	0.015145613	0.01954967	21.56092072	21.53986931	0.105652633
F9	Sample 6	dnaJ	UNKNOWN	SYBR	None	0.017207315	0.015145613	0.01954967	21.4252758	21.53986931	0.105652633
F10	Sample 6	rpoH	UNKNOWN	SYBR	None				17.56095695	17.61213303	0.045065165
F11	Sample 6	rpoH	UNKNOWN	SYBR	None				17.62955856	17.61213303	0.045065165
F12	Sample 6	rpoH	UNKNOWN	SYBR	None				17.64588356	17.61213303	0.045065165
G1	Sample 7	16S	UNKNOWN	SYBR	None	1.53855598	0.837336183	2.82700634	14.56876183	14.89129257	0.283673594
G2	Sample 7	16S	UNKNOWN	SYBR	None	1.53855598	0.837336183	2.82700634	15.0030489	14.89129257	0.283673594
G3	Sample 7	16S	UNKNOWN	SYBR	None	1.53855598	0.837336183	2.82700634	15.10206699	14.89129257	0.283673594
G4	Sample 7	dnaK	UNKNOWN	SYBR	None	0.469269484	0.253133446	0.869951665	17.80999565	17.46856817	0.29881939
G5	Sample 7	dnaK	UNKNOWN	SYBR	None	0.469269484	0.253133446	0.869951665	17.25468636	17.46856817	0.29881939
G6	Sample 7	dnaK	UNKNOWN	SYBR	None	0.469269484	0.253133446	0.869951665	17.34102249	17.46856817	0.29881939
G7	Sample 7	dnaJ	UNKNOWN	SYBR	None	0.179731071	0.105176695	0.307133257	19.78444672	19.8866717	0.115007713
G8	Sample 7	dnaJ	UNKNOWN	SYBR	None	0.179731071	0.105176695	0.307133257	20.01119614	19.8866717	0.115007713
G9	Sample 7	dnaJ	UNKNOWN	SYBR	None	0.179731071	0.105176695	0.307133257	19.86437225	19.8866717	0.115007713
G10	Sample 7	rpoH	UNKNOWN	SYBR	None				19.2448473	19.34368134	0.234163693
G11	Sample 7	rpoH	UNKNOWN	SYBR	None				19.17513847	19.34368134	0.234163693
G12	Sample 7	rpoH	UNKNOWN	SYBR	None				19.61105824	19.34368134	0.234163693
H1	Sample 8	16S	UNKNOWN	SYBR	None	0.729943037	0.577142298	0.923198462	15.32758236	15.56357956	0.21097769
H2	Sample 8	16S	UNKNOWN	SYBR	None	0.729943037	0.577142298	0.923198462	15.62922764	15.56357956	0.21097769
H3	Sample 8	16S	UNKNOWN	SYBR	None	0.729943037	0.577142298	0.923198462	15.73392868	15.56357956	0.21097769
H4	Sample 8	dnaK	UNKNOWN	SYBR	None	2.528967857	1.805409193	3.542508841	14.98431587	14.63507398	0.30303571
H5	Sample 8	dnaK	UNKNOWN	SYBR	None	2.528967857	1.805409193	3.542508841	14.47924709	14.63507398	0.30303571
H6	Sample 8	dnaK	UNKNOWN	SYBR	None	2.528967857	1.805409193	3.542508841	14.44165897	14.63507398	0.30303571
H7	Sample 8	dnaJ	UNKNOWN	SYBR	None	0.611317813	0.502691984	0.743416429	17.60663795	17.71715482	0.175579653
H8	Sample 8	dnaJ	UNKNOWN	SYBR	None	0.611317813	0.502691984	0.743416429	17.91961288	17.71715482	0.175579653
H9	Sample 8	dnaJ	UNKNOWN	SYBR	None	0.611317813	0.502691984	0.743416429	17.62521362	17.71715482	0.175579653
H10	Sample 8	rpoH	UNKNOWN	SYBR	None				18.9418869	18.94024722	0.013222869
H11	Sample 8	rpoH	UNKNOWN	SYBR	None				18.95257378	18.94024722	0.013222869
H12	Sample 8	rpoH	UNKNOWN	SYBR	None				18.92628098	18.94024722	0.013222869
