# Supplementary material for: Interactions between chaperone and energy storage networks during the evolution of Legionella pneumophila under heat shock
Source: PeerJ. 2024 Apr 30;12:e17197. doi: 10.7717/peerj.17197 (PMC11067923; doi:10.7717/peerj.17197)
Supplement: Supplemental Information 16 — RT-qPCR data exported from AB7500 Fast, used in part to compute relative fold-change in transcription. Plate 3 of 3 [file peerj-12-17197-s016.csv]

Well	Sample Name	Target Name	Task	Reporter	Quencher	RQ	RQ Min	RQ Max	Cт	Cт Mean	Cт SD
A1	Sample 1	rpoH	UNKNOWN	SYBR	None	1	0.705788076	1.416855931	19.36187363	19.26894781	0.099715994
A2	Sample 1	rpoH	UNKNOWN	SYBR	None	1	0.705788076	1.416855931	19.16360474	19.26894781	0.099715994
A3	Sample 1	rpoH	UNKNOWN	SYBR	None	1	0.705788076	1.416855931	19.28136508	19.26894781	0.099715994
A4	Sample 1	dnaJ	UNKNOWN	SYBR	None	1	0.564611971	1.771127939	18.3405838	18.56027667	0.505780125
A5	Sample 1	dnaJ	UNKNOWN	SYBR	None	1	0.564611971	1.771127939	18.20149231	18.56027667	0.505780125
A6	Sample 1	dnaJ	UNKNOWN	SYBR	None	1	0.564611971	1.771127939	19.13875389	18.56027667	0.505780125
A7	Sample 1	dnaK	UNKNOWN	SYBR	None	1	0.438554585	2.280217886	15.61781947	15.67231358	0.245285939
A8	Sample 1	dnaK	UNKNOWN	SYBR	None	1	0.438554585	2.280217886	15.45885754	15.67231358	0.245285939
A9	Sample 1	dnaK	UNKNOWN	SYBR	None	1	0.438554585	2.280217886	15.94026375	15.67231358	0.245285939
A10	Sample 1	16S	UNKNOWN	SYBR	None				15.20951366	15.31716124	0.094099544
A11	Sample 1	16S	UNKNOWN	SYBR	None				15.35818958	15.31716124	0.094099544
A12	Sample 1	16S	UNKNOWN	SYBR	None				15.38378048	15.31716124	0.094099544
B1	Sample 2	rpoH	UNKNOWN	SYBR	None	0.69073534	0.490211427	0.973284781	19.44514275	19.52465439	0.078024255
B2	Sample 2	rpoH	UNKNOWN	SYBR	None	0.69073534	0.490211427	0.973284781	19.5277195	19.52465439	0.078024255
B3	Sample 2	rpoH	UNKNOWN	SYBR	None	0.69073534	0.490211427	0.973284781	19.60110092	19.52465439	0.078024255
B4	Sample 2	dnaJ	UNKNOWN	SYBR	None	1.228854656	0.788081288	1.916152358	17.96738243	17.98487303	0.088624065
B5	Sample 2	dnaJ	UNKNOWN	SYBR	None	1.228854656	0.788081288	1.916152358	17.90629832	17.98487303	0.088624065
B6	Sample 2	dnaJ	UNKNOWN	SYBR	None	1.228854656	0.788081288	1.916152358	18.08093834	17.98487303	0.088624065
B7	Sample 2	dnaK	UNKNOWN	SYBR	None	0.762912512	0.305245578	1.906777978	15.77447764	15.7846347	0.256151278
B8	Sample 2	dnaK	UNKNOWN	SYBR	None	0.762912512	0.305245578	1.906777978	15.53371302	15.7846347	0.256151278
B9	Sample 2	dnaK	UNKNOWN	SYBR	None	0.762912512	0.305245578	1.906777978	16.04571342	15.7846347	0.256151278
B10	Sample 2	16S	UNKNOWN	SYBR	None				14.93930086	15.03907278	0.099535045
B11	Sample 2	16S	UNKNOWN	SYBR	None				15.03954824	15.03907278	0.099535045
B12	Sample 2	16S	UNKNOWN	SYBR	None				15.13836924	15.03907278	0.099535045
C1	Sample 3	rpoH	UNKNOWN	SYBR	None	1.885687828	1.387141585	2.563414335	18.49770355	18.42550659	0.070635993
C2	Sample 3	rpoH	UNKNOWN	SYBR	None	1.885687828	1.387141585	2.563414335	18.35654259	18.42550659	0.070635993
C3	Sample 3	rpoH	UNKNOWN	SYBR	None	1.885687828	1.387141585	2.563414335	18.42227364	18.42550659	0.070635993
C4	Sample 3	dnaJ	UNKNOWN	SYBR	None	4.018848419	2.431915998	6.64132452	16.48021126	16.62514369	0.364700647
C5	Sample 3	dnaJ	UNKNOWN	SYBR	None	4.018848419	2.431915998	6.64132452	16.35518837	16.62514369	0.364700647
C6	Sample 3	dnaJ	UNKNOWN	SYBR	None	4.018848419	2.431915998	6.64132452	17.04003143	16.62514369	0.364700647
C7	Sample 3	dnaK	UNKNOWN	SYBR	None	0.698923349	0.368249536	1.326529384	16.24378459	16.26075586	0.170363613
C8	Sample 3	dnaK	UNKNOWN	SYBR	None	0.698923349	0.368249536	1.326529384	16.09951305	16.26075586	0.170363613
C9	Sample 3	dnaK	UNKNOWN	SYBR	None	0.698923349	0.368249536	1.326529384	16.43896993	16.26075586	0.170363613
C10	Sample 3	16S	UNKNOWN	SYBR	None				15.29555353	15.38881026	0.089054978
C11	Sample 3	16S	UNKNOWN	SYBR	None				15.39791298	15.38881026	0.089054978
C12	Sample 3	16S	UNKNOWN	SYBR	None				15.47296429	15.38881026	0.089054978
D1	Sample 4	rpoH	UNKNOWN	SYBR	None	0.964797139	0.777616322	1.197034478	19.56083679	19.57256826	0.057531457
D2	Sample 4	rpoH	UNKNOWN	SYBR	None	0.964797139	0.777616322	1.197034478	19.63506126	19.57256826	0.057531457
D3	Sample 4	rpoH	UNKNOWN	SYBR	None	0.964797139	0.777616322	1.197034478	19.52180672	19.57256826	0.057531457
D4	Sample 4	dnaJ	UNKNOWN	SYBR	None	1.523918986	1.010231614	2.298808336	18.01267433	18.20440801	0.320198016
D5	Sample 4	dnaJ	UNKNOWN	SYBR	None	1.523918986	1.010231614	2.298808336	18.02649498	18.20440801	0.320198016
D6	Sample 4	dnaJ	UNKNOWN	SYBR	None	1.523918986	1.010231614	2.298808336	18.57405472	18.20440801	0.320198016
D7	Sample 4	dnaK	UNKNOWN	SYBR	None	0.845372081	0.53035748	1.347494721	15.91777706	16.16657257	0.376427647
D8	Sample 4	dnaK	UNKNOWN	SYBR	None	0.845372081	0.53035748	1.347494721	15.98230648	16.16657257	0.376427647
D9	Sample 4	dnaK	UNKNOWN	SYBR	None	0.845372081	0.53035748	1.347494721	16.59963417	16.16657257	0.376427647
D10	Sample 4	16S	UNKNOWN	SYBR	None				15.37240028	15.56907876	0.185396431
D11	Sample 4	16S	UNKNOWN	SYBR	None				15.59420586	15.56907876	0.185396431
D12	Sample 4	16S	UNKNOWN	SYBR	None				15.74063015	15.56907876	0.185396431
E1	Sample 5	rpoH	UNKNOWN	SYBR	None	0.907150269	0.675730646	1.217824936	19.79202843	19.92016157	0.11108982
E2	Sample 5	rpoH	UNKNOWN	SYBR	None	0.907150269	0.675730646	1.217824936	19.98945999	19.92016157	0.11108982
E3	Sample 5	rpoH	UNKNOWN	SYBR	None	0.907150269	0.675730646	1.217824936	19.97899628	19.92016157	0.11108982
E4	Sample 5	dnaJ	UNKNOWN	SYBR	None	1.038957119	0.777476788	1.388378143	19.05819511	19.01576742	0.100825633
E5	Sample 5	dnaJ	UNKNOWN	SYBR	None	1.038957119	0.777476788	1.388378143	18.90066147	19.01576742	0.100825633
E6	Sample 5	dnaJ	UNKNOWN	SYBR	None	1.038957119	0.777476788	1.388378143	19.08844566	19.01576742	0.100825633
E7	Sample 5	dnaK	UNKNOWN	SYBR	None	0.811648846	0.426536858	1.544471025	16.33128675	16.48401388	0.175551659
E8	Sample 5	dnaK	UNKNOWN	SYBR	None	0.811648846	0.426536858	1.544471025	16.44494692	16.48401388	0.175551659
E9	Sample 5	dnaK	UNKNOWN	SYBR	None	0.811648846	0.426536858	1.544471025	16.67580795	16.48401388	0.175551659
E10	Sample 5	16S	UNKNOWN	SYBR	None				15.95659161	15.82778804	0.240661998
E11	Sample 5	16S	UNKNOWN	SYBR	None				15.55013657	15.82778804	0.240661998
E12	Sample 5	16S	UNKNOWN	SYBR	None				15.97663593	15.82778804	0.240661998
F1	Sample 6	rpoH	UNKNOWN	SYBR	None	1.533565998	1.083212256	2.171157837	19.25688934	19.18322627	0.110676176
F2	Sample 6	rpoH	UNKNOWN	SYBR	None	1.533565998	1.083212256	2.171157837	19.05595398	19.18322627	0.110676176
F3	Sample 6	rpoH	UNKNOWN	SYBR	None	1.533565998	1.083212256	2.171157837	19.23683548	19.18322627	0.110676176
F4	Sample 6	dnaJ	UNKNOWN	SYBR	None	0.354878902	0.229440942	0.54889524	20.5830644	20.58604622	0.087187553
F5	Sample 6	dnaJ	UNKNOWN	SYBR	None	0.354878902	0.229440942	0.54889524	20.50038783	20.58604622	0.087187553
F6	Sample 6	dnaJ	UNKNOWN	SYBR	None	0.354878902	0.229440942	0.54889524	20.67468643	20.58604622	0.087187553
F7	Sample 6	dnaK	UNKNOWN	SYBR	None	0.179344416	0.103005245	0.312260032	18.46563721	18.68267695	0.40425554
F8	Sample 6	dnaK	UNKNOWN	SYBR	None	0.179344416	0.103005245	0.312260032	18.4332962	18.68267695	0.40425554
F9	Sample 6	dnaK	UNKNOWN	SYBR	None	0.179344416	0.103005245	0.312260032	19.14909744	18.68267695	0.40425554
F10	Sample 6	16S	UNKNOWN	SYBR	None				15.86061573	15.84832891	0.097557834
F11	Sample 6	16S	UNKNOWN	SYBR	None				15.74520969	15.84832891	0.097557834
F12	Sample 6	16S	UNKNOWN	SYBR	None				15.9391613	15.84832891	0.097557834
G1	Sample 7	rpoH	UNKNOWN	SYBR	None	0.462962389	0.312239319	0.686441958	17.55801201	17.58223979	0.036640321
G2	Sample 7	rpoH	UNKNOWN	SYBR	None	0.462962389	0.312239319	0.686441958	17.5643158	17.58223979	0.036640321
G3	Sample 7	rpoH	UNKNOWN	SYBR	None	0.462962389	0.312239319	0.686441958	17.62439156	17.58223979	0.036640321
G4	Sample 7	dnaJ	UNKNOWN	SYBR	None	0.010204005	0.005651054	0.018425185	22.16726875	22.37725576	0.398172877
G5	Sample 7	dnaJ	UNKNOWN	SYBR	None	0.010204005	0.005651054	0.018425185	22.12803078	22.37725576	0.398172877
G6	Sample 7	dnaJ	UNKNOWN	SYBR	None	0.010204005	0.005651054	0.018425185	22.83646774	22.37725576	0.398172877
G7	Sample 7	dnaK	UNKNOWN	SYBR	None	0.000391201	2.40755E-08	6.356599331	18.88134193	24.19437345	8.719149569
G8	Sample 7	dnaK	UNKNOWN	SYBR	None	0.000391201	2.40755E-08	6.356599331	19.44465256	24.19437345	8.719149569
G9	Sample 7	dnaK	UNKNOWN	SYBR	None	0.000391201	2.40755E-08	6.356599331	34.25712585	24.19437345	8.719149569
G10	Sample 7	16S	UNKNOWN	SYBR	None				12.71426201	12.51941967	0.352592525
G11	Sample 7	16S	UNKNOWN	SYBR	None				12.11240387	12.51941967	0.352592525
G12	Sample 7	16S	UNKNOWN	SYBR	None				12.73159313	12.51941967	0.352592525
H1	Sample 8	rpoH	UNKNOWN	SYBR	None	0.390717685	0.223488718	0.683078289	17.21782494	17.4196167	0.362026305
H2	Sample 8	rpoH	UNKNOWN	SYBR	None	0.390717685	0.223488718	0.683078289	17.83756638	17.4196167	0.362026305
H3	Sample 8	rpoH	UNKNOWN	SYBR	None	0.390717685	0.223488718	0.683078289	17.20345879	17.4196167	0.362026305
H4	Sample 8	dnaJ	UNKNOWN	SYBR	None	0.004398043	0.001876692	0.010306848	22.92358589	23.18406614	0.68249304
H5	Sample 8	dnaJ	UNKNOWN	SYBR	None	0.004398043	0.001876692	0.010306848	22.67017174	23.18406614	0.68249304
H6	Sample 8	dnaJ	UNKNOWN	SYBR	None	0.004398043	0.001876692	0.010306848	23.95844078	23.18406614	0.68249304
H7	Sample 8	dnaK	UNKNOWN	SYBR	None	0.000178014	7.29841E-09	4.341901302	19.81779861	24.92290243	9.08514405
H8	Sample 8	dnaK	UNKNOWN	SYBR	None	0.000178014	7.29841E-09	4.341901302	19.53862381	24.92290243	9.08514405
H9	Sample 8	dnaK	UNKNOWN	SYBR	None	0.000178014	7.29841E-09	4.341901302	35.41228485	24.92290243	9.08514405
H10	Sample 8	16S	UNKNOWN	SYBR	None				12.21143055	12.11202812	0.34887047
H11	Sample 8	16S	UNKNOWN	SYBR	None				11.72424412	12.11202812	0.34887047
H12	Sample 8	16S	UNKNOWN	SYBR	None				12.4004097	12.11202812	0.34887047
