# Supplementary material for: Interactions between chaperone and energy storage networks during the evolution of Legionella pneumophila under heat shock
Source: PeerJ. 2024 Apr 30;12:e17197. doi: 10.7717/peerj.17197 (PMC11067923; doi:10.7717/peerj.17197)
Supplement: Supplemental Information 17 — Survival curves of indicated bacterial strains over exposure to 55 degrees for between 0 and 30 minutes [file peerj-12-17197-s017.csv]

Strain	B Repl.	T Repl.	Time	CFU/ml
KS79	03-Apr	1	0	50000000
KS79	03-Apr	2	0	70000000
KS79	03-Apr	1	10	6000000
KS79	03-Apr	2	10	3000000
KS79	03-Apr	1	20	9000
KS79	03-Apr	2	20	7000
KS79	03-Apr	1	30	100
KS79	03-Apr	2	30	100
KS79	17-Apr	1	0	130000000
KS79	17-Apr	2	0	200000000
KS79	17-Apr	1	10	150000000
KS79	17-Apr	2	10	140000000
KS79	17-Apr	1	20	26000000
KS79	17-Apr	2	20	22000000
KS79	17-Apr	1	30	2300000
KS79	17-Apr	2	30	1400000
KS79	26-Oct	1	0	140000000
KS79	26-Oct	2	0	230000000
KS79	26-Oct	1	10	140000000
KS79	26-Oct	2	10	90000000
KS79	26-Oct	1	20	6000000
KS79	26-Oct	2	20	8000000
KS79	26-Oct	1	30	80000
KS79	26-Oct	2	30	160000
KS79	04-Nov	1	0	240000000
KS79	04-Nov	2	0	260000000
KS79	04-Nov	1	10	150000000
KS79	04-Nov	2	10	130000000
KS79	04-Nov	1	20	2700000
KS79	04-Nov	2	20	1900000
KS79	04-Nov	1	30	9000
KS79	04-Nov	2	30	8000
SPF605	03-Apr	1	0	80000000
SPF605	03-Apr	2	0	90000000
SPF605	03-Apr	1	10	100000000
SPF605	03-Apr	2	10	60000000
SPF605	03-Apr	1	20	11000000
SPF605	03-Apr	2	20	10000000
SPF605	03-Apr	1	30	1200000
SPF605	03-Apr	2	30	400000
SPF605	17-Apr	1	0	170000000
SPF605	17-Apr	2	0	120000000
SPF605	17-Apr	1	10	110000000
SPF605	17-Apr	2	10	120000000
SPF605	17-Apr	1	20	9000000
SPF605	17-Apr	2	20	4000000
SPF605	17-Apr	1	30	16000000
SPF605	17-Apr	2	30	6000000
SPF605	26-Oct	1	0	170000000
SPF605	26-Oct	2	0	210000000
SPF605	26-Oct	1	10	90000000
SPF605	26-Oct	2	10	50000000
SPF605	26-Oct	1	20	14000000
SPF605	26-Oct	2	20	8000000
SPF605	26-Oct	1	30	400000
SPF605	26-Oct	2	30	700000
SPF605	04-Nov	1	0	190000000
SPF605	04-Nov	2	0	120000000
SPF605	04-Nov	1	10	110000000
SPF605	04-Nov	2	10	150000000
SPF605	04-Nov	1	20	60000000
SPF605	04-Nov	2	20	60000000
SPF605	04-Nov	1	30	4000000
SPF605	04-Nov	2	30	3000000
SPF730	03-Apr	1	0	120000000
SPF730	03-Apr	2	0	110000000
SPF730	03-Apr	1	10	4000000
SPF730	03-Apr	2	10	3000000
SPF730	03-Apr	1	20	50000
SPF730	03-Apr	2	20	40000
SPF730	03-Apr	1	30	9000
SPF730	03-Apr	2	30	14000
SPF730	17-Apr	1	0	80000000
SPF730	17-Apr	2	0	130000000
SPF730	17-Apr	1	10	1000000
SPF730	17-Apr	2	10	900000
SPF730	17-Apr	1	20	40000
SPF730	17-Apr	2	20	60000
SPF730	17-Apr	1	30	14000
SPF730	17-Apr	2	30	13000
SPF730	26-Oct	1	0	120000000
SPF730	26-Oct	2	0	90000000
SPF730	26-Oct	1	10	80000
SPF730	26-Oct	2	10	80000
SPF730	26-Oct	1	20	7000
SPF730	26-Oct	2	20	6000
SPF730	26-Oct	1	30	300
SPF730	26-Oct	2	30	300
SPF730	04-Nov	1	0	120000000
SPF730	04-Nov	2	0	120000000
SPF730	04-Nov	1	10	4000000
SPF730	04-Nov	2	10	2000000
SPF730	04-Nov	1	20	70000
SPF730	04-Nov	2	20	30000
SPF730	04-Nov	1	30	3000
SPF730	04-Nov	2	30	3000
SPF732	03-Apr	1	0	100000000
SPF732	03-Apr	2	0	80000000
SPF732	03-Apr	1	10	80000000
SPF732	03-Apr	2	10	30000000
SPF732	03-Apr	1	20	7000000
SPF732	03-Apr	2	20	10000000
SPF732	03-Apr	1	30	700000
SPF732	03-Apr	2	30	600000
SPF732	17-Apr	1	0	120000000
SPF732	17-Apr	2	0	100000000
SPF732	17-Apr	1	10	170000000
SPF732	17-Apr	2	10	120000000
SPF732	17-Apr	1	20	50000000
SPF732	17-Apr	2	20	40000000
SPF732	17-Apr	1	30	800000
SPF732	17-Apr	2	30	1000000
SPF732	26-Oct	1	0	150000000
SPF732	26-Oct	2	0	140000000
SPF732	26-Oct	1	10	80000000
SPF732	26-Oct	2	10	70000000
SPF732	26-Oct	1	20	11000000
SPF732	26-Oct	2	20	7000000
SPF732	26-Oct	1	30	300000
SPF732	26-Oct	2	30	400000
SPF732	04-Nov	1	0	150000000
SPF732	04-Nov	2	0	210000000
SPF732	04-Nov	1	10	120000000
SPF732	04-Nov	2	10	130000000
SPF732	04-Nov	1	20	20000000
SPF732	04-Nov	2	20	100000000
SPF732	04-Nov	1	30	4000000
SPF732	04-Nov	2	30	5000000
SPF734	03-Apr	1	0	60000000
SPF734	03-Apr	2	0	110000000
SPF734	03-Apr	1	10	2000000
SPF734	03-Apr	2	10	3000000
SPF734	03-Apr	1	20	120000
SPF734	03-Apr	2	20	100000
SPF734	03-Apr	1	30	15000
SPF734	03-Apr	2	30	17000
SPF734	17-Apr	1	0	170000000
SPF734	17-Apr	2	0	130000000
SPF734	17-Apr	1	10	8000000
SPF734	17-Apr	2	10	7000000
SPF734	17-Apr	1	20	600000
SPF734	17-Apr	2	20	500000
SPF734	17-Apr	1	30	70000
SPF734	17-Apr	2	30	180000
SPF734	26-Oct	1	0	100000000
SPF734	26-Oct	2	0	110000000
SPF734	26-Oct	1	10	160000
SPF734	26-Oct	2	10	120000
SPF734	26-Oct	1	20	7000
SPF734	26-Oct	2	20	6000
SPF734	26-Oct	1	30	1500
SPF734	26-Oct	2	30	1100
SPF734	04-Nov	1	0	200000000
SPF734	04-Nov	2	0	160000000
SPF734	04-Nov	1	10	5000000
SPF734	04-Nov	2	10	7000000
SPF734	04-Nov	1	20	500000
SPF734	04-Nov	2	20	200000
SPF734	04-Nov	1	30	70000
SPF734	04-Nov	2	30	70000
SPF738	03-Apr	1	0	70000000
SPF738	03-Apr	2	0	80000000
SPF738	03-Apr	1	10	400000
SPF738	03-Apr	2	10	200000
SPF738	03-Apr	1	20	5000
SPF738	03-Apr	2	20	5000
SPF738	03-Apr	1	30	1
SPF738	03-Apr	2	30	1
SPF738	17-Apr	1	0	70000000
SPF738	17-Apr	2	0	90000000
SPF738	17-Apr	1	10	180000
SPF738	17-Apr	2	10	210000
SPF738	17-Apr	1	20	11000
SPF738	17-Apr	2	20	12000
SPF738	17-Apr	1	30	200
SPF738	17-Apr	2	30	300
SPF738	26-Oct	1	0	70000000
SPF738	26-Oct	2	0	60000000
SPF738	26-Oct	1	10	600000
SPF738	26-Oct	2	10	200000
SPF738	26-Oct	1	20	80000
SPF738	26-Oct	2	20	40000
SPF738	26-Oct	1	30	2000
SPF738	26-Oct	2	30	7000
SPF738	04-Nov	1	0	170000000
SPF738	04-Nov	2	0	130000000
SPF738	04-Nov	1	10	600000
SPF738	04-Nov	2	10	900000
SPF738	04-Nov	1	20	10000
SPF738	04-Nov	2	20	11000
SPF738	04-Nov	1	30	300
SPF738	04-Nov	2	30	300
SPF739	03-Apr	1	0	150000000
SPF739	03-Apr	2	0	120000000
SPF739	03-Apr	1	10	4000000
SPF739	03-Apr	2	10	3000000
SPF739	03-Apr	1	20	600000
SPF739	03-Apr	2	20	300000
SPF739	03-Apr	1	30	13000
SPF739	03-Apr	2	30	18000
SPF739	17-Apr	1	0	60000000
SPF739	17-Apr	2	0	60000000
SPF739	17-Apr	1	10	7000000
SPF739	17-Apr	2	10	3000000
SPF739	17-Apr	1	20	300000
SPF739	17-Apr	2	20	500000
SPF739	17-Apr	1	30	120000
SPF739	17-Apr	2	30	100000
SPF739	26-Oct	1	0	100000000
SPF739	26-Oct	2	0	100000000
SPF739	26-Oct	1	10	1200000
SPF739	26-Oct	2	10	1200000
SPF739	26-Oct	1	20	100000
SPF739	26-Oct	2	20	140000
SPF739	26-Oct	1	30	11000
SPF739	26-Oct	2	30	7000
SPF739	04-Nov	1	0	130000000
SPF739	04-Nov	2	0	60000000
SPF739	04-Nov	1	10	4000000
SPF739	04-Nov	2	10	9000000
SPF739	04-Nov	1	20	600000
SPF739	04-Nov	2	20	500000
SPF739	04-Nov	1	30	100000
SPF739	04-Nov	2	30	50000
T1	03-Apr	1	0	90000000
T1	03-Apr	2	0	130000000
T1	03-Apr	1	10	120000000
T1	03-Apr	2	10	150000000
T1	03-Apr	1	20	60000000
T1	03-Apr	2	20	110000000
T1	03-Apr	1	30	60000000
T1	03-Apr	2	30	50000000
T1	17-Apr	1	0	150000000
T1	17-Apr	2	0	170000000
T1	17-Apr	1	10	200000000
T1	17-Apr	2	10	180000000
T1	17-Apr	1	20	160000000
T1	17-Apr	2	20	160000000
T1	17-Apr	1	30	160000000
T1	17-Apr	2	30	130000000
T2	03-Apr	1	0	80000000
T2	03-Apr	2	0	130000000
T2	03-Apr	1	10	170000000
T2	03-Apr	2	10	140000000
T2	03-Apr	1	20	130000000
T2	03-Apr	2	20	140000000
T2	03-Apr	1	30	160000000
T2	03-Apr	2	30	160000000
T2	17-Apr	1	0	80000000
T2	17-Apr	2	0	100000000
T2	17-Apr	1	10	130000000
T2	17-Apr	2	10	190000000
T2	17-Apr	1	20	110000000
T2	17-Apr	2	20	90000000
T2	17-Apr	1	30	80000000
T2	17-Apr	2	30	120000000
