# Supplementary material for: Interactions between chaperone and energy storage networks during the evolution of Legionella pneumophila under heat shock
Source: PeerJ. 2024 Apr 30;12:e17197. doi: 10.7717/peerj.17197 (PMC11067923; doi:10.7717/peerj.17197)
Supplement: Supplemental Information 18 [file peerj-12-17197-s018.csv]

gene	-3	-2	-1	0	1	correlation	slope	efficiency
phap	30.3641	26.7452	23.2516	19.9083	16.3388	-0.9999	-3.4888	93.50%
grol	31.1035	27.2187	23.752	20.3741	16.9265	-0.9996	-3.5198	92.40%
lon	26.2863	22.8431	19.3618	15.7753	12.4899	-0.9999	-3.4661	94.30%
rpoe	31.1136	27.1528	23.7237	20.2442	16.8154	-0.9996	-3.5505	91.30%
rpoh	29.9148	26.3235	22.7853	19.4003	16.0194	-0.9999	-3.4714	94.10%
rpos	29.5487	26.0063	22.5901	19.052	15.7044	-1	-3.4643	94.40%
clpb	30.8341	27.107	23.8073	20.2962	16.9696	-0.9998	-3.454	94.80%
clpx	30.2811	26.7797	23.4278	19.8481	16.7305	-0.9998	-3.4033	96.70%
dnaj	30.4041	26.6564	23.1245	19.5476	16.3998	-0.9996	-3.5117	92.70%
htpg	29.5231	25.9171	22.6191	19.0041	15.9145	-0.9997	-3.413	96.30%
mrec	30.7755	27.1758	23.9007	20.4109	17.1088	-0.9999	-3.4098	96.50%
roda	30.6655	27.1204	23.8291	20.1893	17.1293	-0.9997	-3.4004	96.80%
16S	24.5918	21.3718	17.5464	14.0187	11.0297	-0.9993	-3.4477	95.00%
dnak	31.588	27.8041	24.0174	20.7105	17.3352	-0.9995	-3.5599	90.90%
	0.001	0.01	0.1	1	10
