# Supplementary material for: Interactions between chaperone and energy storage networks during the evolution of Legionella pneumophila under heat shock
Source: PeerJ. 2024 Apr 30;12:e17197. doi: 10.7717/peerj.17197 (PMC11067923; doi:10.7717/peerj.17197)
Supplement: Supplemental Information 19 [file peerj-12-17197-s019.csv]

Well	Sample Name	Target Name	Task	Reporter	Quencher	RQ	RQ Min	RQ Max	Cт	Cт Mean	Cт SD
A1	noRT - Sample 1	rpoH	NTC	SYBR	None				Undetermined
A2	noRT - Sample 1	rpoH	NTC	SYBR	None				Undetermined
A3	noRT - Sample 1	rpoH	NTC	SYBR	None				Undetermined
A4	noRT - Sample 2	rpoH	NTC	SYBR	None				Undetermined
A5	noRT - Sample 2	rpoH	NTC	SYBR	None				Undetermined
A6	noRT - Sample 2	rpoH	NTC	SYBR	None				35.46431351
A7	noRT - Sample 3	rpoH	NTC	SYBR	None				Undetermined
A8	noRT - Sample 3	rpoH	NTC	SYBR	None				Undetermined
A9	noRT - Sample 3	rpoH	NTC	SYBR	None				Undetermined
A10	noRT - Sample 4	rpoH	NTC	SYBR	None				Undetermined
A11	noRT - Sample 4	rpoH	NTC	SYBR	None				Undetermined
A12	noRT - Sample 4	rpoH	NTC	SYBR	None				36.67126083
B1	noRT - Sample 5	rpoH	NTC	SYBR	None				Undetermined
B2	noRT - Sample 5	rpoH	NTC	SYBR	None				Undetermined
B3	noRT - Sample 5	rpoH	NTC	SYBR	None				Undetermined
B4	noRT - Sample 6	rpoH	NTC	SYBR	None				Undetermined
B5	noRT - Sample 6	rpoH	NTC	SYBR	None				Undetermined
B6	noRT - Sample 6	rpoH	NTC	SYBR	None				Undetermined
B7	noRT - Sample 7	rpoH	NTC	SYBR	None				Undetermined
B8	noRT - Sample 7	rpoH	NTC	SYBR	None				Undetermined
B9	noRT - Sample 7	rpoH	NTC	SYBR	None				37.0231781
B10	noRT - Sample 8	rpoH	NTC	SYBR	None				Undetermined
B11	noRT - Sample 8	rpoH	NTC	SYBR	None				34.54636765
B12	noRT - Sample 8	rpoH	NTC	SYBR	None				36.88311005
C1	nfH2O	dnaJ	NTC	SYBR	None				Undetermined
C2	nfH2O	dnaK	NTC	SYBR	None				Undetermined
C3	nfH2O	rpoH	NTC	SYBR	None				Undetermined
C4	nfH2O	16S	NTC	SYBR	None				Undetermined
